# Supplementary material for: Macrophages regulate vascular smooth muscle cell function during atherosclerosis progression through IL-1β/STAT3 signaling
Source: Commun Biol. 2022 Dec 1;5:1316. doi: 10.1038/s42003-022-04255-2 (PMC9715630; doi:10.1038/s42003-022-04255-2)
Supplement: Supplementary file 4 — Supplementary Data 1 [file 42003_2022_4255_MOESM4_ESM.xlsx]

## Sheet: Supplementary Table 1
Supplementary Table 1: Marker genes of 19 distinct cell clusters.
gene	p_val	avg_logFC	pct.1	pct.2	p_val_adj	cluster
IL7R	0	1.5369	0.893	0.192	0	0
IL32	0	1.02187	0.972	0.393	0	0
CD2	0	1.01371	0.906	0.26	0	0
ZFP36L2	0	0.988035	0.983	0.76	0	0
CD69	0	0.965526	0.909	0.389	0	0
LTB	0	0.939431	0.744	0.234	0	0
CD52	0	0.853129	0.943	0.447	0	0
TSC22D3	0	0.838797	0.952	0.674	0	0
CXCR4	0	0.836361	0.932	0.516	0	0
TRAC	0	0.831261	0.849	0.264	0	0
TRBC1	0	0.732673	0.536	0.176	0	0
TRBC2	0	0.712294	0.769	0.276	0	0
KLRB1	0	0.706985	0.46	0.107	0	0
DDIT4	0	0.705993	0.825	0.496	0	0
CD3D	0	0.701068	0.812	0.241	0	0
GZMK	0	1.90692	0.93	0.147	0	1
CCL4	0	1.66404	0.957	0.375	0	1
CCL5	0	1.61046	0.968	0.261	0	1
GZMA	0	1.27489	0.94	0.216	0	1
DUSP2	0	1.23182	0.926	0.394	0	1
CST7	0	1.13277	0.874	0.2	0	1
TRBC2	0	0.983339	0.842	0.275	0	1
IL32	0	0.972381	0.977	0.403	0	1
NKG7	0	0.956973	0.8	0.143	0	1
CXCR4	0	0.918539	0.943	0.522	0	1
CCL4L2	0	0.897254	0.577	0.201	0	1
CD69	0	0.855048	0.91	0.397	0	1
GZMH	0	0.82814	0.558	0.086	0	1
IFNG	0	0.801326	0.32	0.054	0	1
TRAC	0	0.790079	0.831	0.276	0	1
ACKR1	0	2.46335	0.608	0.032	0	2
IFI27	0	2.01661	0.933	0.093	0	2
RAMP2	0	1.98455	0.934	0.056	0	2
IGFBP4	0	1.81607	0.916	0.164	0	2
VWF	0	1.59374	0.808	0.024	0	2
CLU	0	1.57155	0.801	0.294	0	2
TM4SF1	0	1.56941	0.893	0.155	0	2
GNG11	0	1.55205	0.808	0.145	0	2
SPARCL1	0	1.53661	0.909	0.295	0	2
RAMP3	0	1.47527	0.744	0.026	0	2
PLVAP	0	1.43359	0.81	0.022	0	2
CLEC14A	0	1.41598	0.878	0.023	0	2
PECAM1	0	1.41398	0.91	0.094	0	2
IFITM3	0	1.41149	0.987	0.549	0	2
CALCRL	0	1.4027	0.864	0.07	0	2
TAGLN	0	3.09478	0.994	0.223	0	3
ACTA2	0	3.06711	0.976	0.143	0	3
MYL9	0	2.84204	0.995	0.199	0	3
TPM2	0	2.72145	0.994	0.154	0	3
C11orf96	0	2.3396	0.914	0.153	0	3
CALD1	0	2.30816	0.996	0.251	0	3
DSTN	0	2.13247	0.995	0.531	0	3
MYH11	0	2.08051	0.895	0.059	0	3
TPM1	0	2.01204	0.973	0.209	0	3
PPP1R14A	0	1.86298	0.904	0.066	0	3
RGS5	0	1.81735	0.832	0.059	0	3
IGFBP7	0	1.72909	0.999	0.472	0	3
SOD3	0	1.72248	0.956	0.106	0	3
FRZB	0	1.68549	0.843	0.056	0	3
FHL1	0	1.64388	0.871	0.134	0	3
DCN	0	3.0088	0.688	0.05	0	4
SFRP2	0	2.61776	0.537	0.023	0	4
APOD	0	2.53207	0.277	0.028	0	4
LUM	0	2.50698	0.771	0.042	0	4
GSN	0	2.45222	0.954	0.413	0	4
IGFBP6	0	2.43543	0.802	0.128	0	4
MGP	0	2.39256	0.998	0.523	0	4
FBLN1	0	2.20043	0.56	0.03	0	4
C1R	0	1.98146	0.94	0.149	0	4
CFH	0	1.94625	0.887	0.137	0	4
COL1A2	0	1.94308	0.901	0.097	0	4
CCDC80	0	1.91799	0.826	0.097	0	4
IGFBP5	0	1.78331	0.809	0.159	0	4
SLPI	0	1.77879	0.302	0.034	0	4
BGN	0	1.71474	0.881	0.196	0	4
CFD	1.11463e-51	3.04678	0.276	0.197	2.20885e-47	4
C1QB	0	3.14215	0.958	0.059	0	5
C1QA	0	3.06286	0.972	0.066	0	5
C1QC	0	2.98166	0.975	0.047	0	5
SELENOP	0	2.35055	0.785	0.206	0	5
CCL3	0	2.34921	0.829	0.21	0	5
HLA-DPA1	0	2.2997	0.997	0.586	0	5
HLA-DRA	0	2.27624	0.998	0.576	0	5
HLA-DRB1	0	2.18124	0.999	0.657	0	5
HLA-DQA1	0	2.08527	0.962	0.243	0	5
HLA-DPB1	0	2.07816	0.994	0.543	0	5
CCL4L2	0	1.96755	0.644	0.216	0	5
CD74	0	1.95394	1	0.778	0	5
HLA-DRB5	0	1.91491	0.995	0.466	0	5
CCL3L1	0	1.91021	0.636	0.086	0	5
CD14	0	1.89088	0.983	0.232	0	5
LTB	0	1.14302	0.886	0.259	0	6
IL7R	0	0.982629	0.885	0.242	0	6
CCR7	0	0.934119	0.696	0.116	0	6
TRBC1	0	0.813037	0.593	0.198	0	6
SARAF	0	0.794296	0.965	0.746	0	6
TRBC2	0	0.770233	0.799	0.309	0	6
LDHB	0	0.708469	0.881	0.547	0	6
TRAC	0	0.701623	0.847	0.306	0	6
BTG1	0	0.696981	1	0.881	0	6
IL32	0	0.668174	0.92	0.439	0	6
CD3D	0	0.665283	0.856	0.279	0	6
CYTIP	0	0.61042	0.869	0.406	0	6
CD48	0	0.599381	0.865	0.422	0	6
CD3E	0	0.593958	0.808	0.267	0	6
EEF1B2	0	0.591894	0.991	0.96	0	6
IRF1	4.62355e-287	0.595974	0.847	0.553	9.16248e-283	6
SPP1	0	3.61545	0.848	0.159	0	7
FABP5	0	2.84645	0.895	0.335	0	7
CSTB	0	2.60438	0.941	0.618	0	7
FABP4	0	2.44462	0.44	0.109	0	7
APOC1	0	2.23607	0.662	0.107	0	7
FTL	0	2.12675	1	0.996	0	7
CCL2	0	2.08477	0.682	0.231	0	7
CTSL	0	1.98168	0.852	0.318	0	7
CTSD	0	1.92875	0.927	0.514	0	7
FTH1	0	1.8187	0.999	0.999	0	7
CD36	0	1.80046	0.738	0.097	0	7
C15orf48	0	1.7765	0.777	0.075	0	7
CTSB	0	1.75398	0.92	0.374	0	7
RNASE1	0	1.64948	0.76	0.265	0	7
PLIN2	0	1.61803	0.849	0.333	0	7
S100A8	0	3.42977	0.873	0.058	0	8
S100A9	0	3.30032	0.952	0.105	0	8
LYZ	0	2.78105	0.997	0.242	0	8
FCN1	0	2.35171	0.917	0.05	0	8
IL1B	0	2.15815	0.768	0.071	0	8
AREG	0	1.96383	0.656	0.179	0	8
CTSS	0	1.92147	0.996	0.388	0	8
CXCL8	0	1.82391	0.695	0.119	0	8
AIF1	0	1.79886	0.999	0.252	0	8
G0S2	0	1.79463	0.487	0.067	0	8
MNDA	0	1.72789	0.921	0.133	0	8
PLAUR	0	1.71801	0.925	0.25	0	8
AC020656.1	0	1.56918	0.824	0.06	0	8
SAT1	0	1.5606	0.999	0.69	0	8
S100A12	0	1.52932	0.476	0.008	0	8
IGKC	0	2.26517	0.884	0.407	0	9
CD79A	0	1.74008	0.934	0.008	0	9
IGLC2	0	1.56924	0.649	0.251	0	9
IGHM	0	1.52401	0.398	0.009	0	9
MS4A1	0	1.47772	0.886	0.024	0	9
CD83	0	1.168	0.889	0.252	0	9
IGHA1	0	1.13637	0.641	0.133	0	9
CD37	0	1.12281	0.966	0.482	0	9
BANK1	0	0.979061	0.737	0.008	0	9
HLA-DRA	0	0.976756	0.996	0.588	0	9
CD74	0	0.961264	1	0.784	0	9
HLA-DQA2	0	0.891565	0.726	0.096	0	9
RALGPS2	0	0.835803	0.692	0.033	0	9
EZR	0	0.763121	0.88	0.432	0	9
LTB	0	0.756389	0.844	0.277	0	9
IGLC3	6.95987e-167	1.26997	0.37	0.14	1.37924e-162	9
GNLY	0	2.92373	0.958	0.064	0	10
NKG7	0	2.41282	0.998	0.199	0	10
FGFBP2	0	1.79485	0.788	0.008	0	10
GZMH	0	1.76853	0.944	0.119	0	10
CCL5	0	1.56302	0.956	0.328	0	10
GZMB	0	1.55433	0.853	0.059	0	10
PRF1	0	1.35628	0.787	0.076	0	10
CCL4	0	1.33857	0.965	0.429	0	10
CST7	0	1.3272	0.955	0.261	0	10
CTSW	0	1.32666	0.874	0.177	0	10
KLRD1	0	1.25271	0.724	0.064	0	10
GZMA	0	1.06211	0.949	0.284	0	10
HOPX	0	1.00461	0.742	0.125	0	10
SPON2	0	0.964457	0.511	0.029	0	10
CD247	0	0.921782	0.685	0.174	0	10
XCL1	0	2.39338	0.857	0.047	0	11
XCL2	0	2.10216	0.73	0.047	0	11
CCL4	0	1.90379	0.934	0.43	0	11
NKG7	0	1.60193	0.931	0.201	0	11
GNLY	0	1.5481	0.471	0.079	0	11
CTSW	0	1.52523	0.912	0.175	0	11
CD7	0	1.39392	0.846	0.171	0	11
CCL5	0	1.38601	0.811	0.333	0	11
KLRD1	0	1.30076	0.803	0.062	0	11
KLRB1	0	1.215	0.806	0.135	0	11
TRDC	0	1.17299	0.728	0.016	0	11
DUSP2	0	1.13657	0.908	0.445	0	11
KLRC1	0	1.03653	0.585	0.014	0	11
CD69	0	1.01892	0.955	0.445	0	11
GZMA	0	0.94767	0.849	0.287	0	11
CCL4L2	3.70501e-193	1.17795	0.611	0.236	7.34221e-189	11
MT-CO2	1.15611e-240	1.17998	1	0.998	2.29106e-236	12
MT-ND4	6.46173e-237	1.29337	1	0.996	1.28052e-232	12
MT-CO3	1.0289e-230	1.20566	1	0.997	2.03898e-226	12
MT-ATP6	3.03426e-224	1.15809	1	0.996	6.01299e-220	12
MT-ND1	1.0538e-221	1.20106	1	0.985	2.08831e-217	12
MT-CYB	4.12156e-221	1.25289	1	0.997	8.16769e-217	12
MT-CO1	1.48981e-216	1.13485	1	0.999	2.95236e-212	12
MT-ND5	4.52914e-198	1.20783	1	0.946	8.97539e-194	12
MT-ND2	1.67268e-195	1.15385	1	0.984	3.31476e-191	12
MT-ND3	1.30465e-181	1.25075	1	0.986	2.58542e-177	12
NEAT1	3.83848e-166	1.49541	0.994	0.774	7.60672e-162	12
MTRNR2L12	2.37413e-158	1.30475	0.959	0.726	4.70481e-154	12
MT-ND4L	3.05718e-133	1.10426	0.898	0.614	6.05841e-129	12
VWF	2.22062e-95	1.00577	0.417	0.114	4.4006e-91	12
PLCG2	5.63353e-68	1.09884	0.616	0.344	1.1164e-63	12
HLA-DQA1	0	2.23713	0.998	0.287	0	13
FCER1A	0	2.17736	0.714	0.024	0	13
HLA-DQB1	0	1.77927	0.986	0.332	0	13
CPVL	0	1.71788	0.882	0.169	0	13
CLEC10A	0	1.53824	0.74	0.048	0	13
CD1C	0	1.27781	0.572	0.009	0	13
MNDA	0	1.08945	0.891	0.167	0	13
LGALS2	0	1.08528	0.565	0.02	0	13
HLA-DMB	0	1.01428	0.922	0.196	0	13
FCGR2B	0	1.00924	0.65	0.095	0	13
JAML	0	0.888306	0.726	0.106	0	13
IL1R2	0	0.810724	0.433	0.018	0	13
PKIB	0	0.705842	0.522	0.022	0	13
CD1E	0	0.651241	0.345	0.002	0	13
GPAT3	0	0.477548	0.459	0.044	0	13
LYZ	3.69383e-305	1.72609	0.972	0.274	7.32006e-301	13
HLA-DPB1	2.99515e-265	2.14563	1	0.571	5.93548e-261	13
HLA-DRA	1.8239e-250	2.04974	1	0.602	3.61443e-246	13
HLA-DRB5	1.80151e-249	1.65014	0.998	0.499	3.57004e-245	13
HLA-DPA1	1.0784e-247	2.09647	1	0.612	2.13707e-243	13
IL1B	1.3802e-247	1.33527	0.603	0.102	2.73513e-243	13
HLA-DRB1	2.58442e-224	1.87929	1	0.678	5.12155e-220	13
CD74	4.39744e-215	1.66685	1	0.792	8.71441e-211	13
CST3	5.66195e-181	1.66741	0.988	0.688	1.12203e-176	13
AREG	8.88935e-101	1.41142	0.577	0.2	1.7616e-96	13
TPSAB1	0	4.3916	0.947	0.004	0	14
TPSB2	0	3.58316	0.939	0.003	0	14
CPA3	0	3.24099	0.952	0.002	0	14
HPGD	0	2.40934	0.891	0.023	0	14
MS4A2	0	2.19765	0.884	0.001	0	14
HPGDS	0	1.9296	0.918	0.017	0	14
GATA2	0	1.91792	0.823	0.038	0	14
CTSG	0	1.68755	0.257	0.002	0	14
HDC	0	1.64897	0.801	0.001	0	14
RHEX	0	1.55012	0.828	0.003	0	14
KIT	0	1.48742	0.806	0.004	0	14
VWA5A	0	1.42217	0.869	0.054	0	14
IL1RL1	0	1.42171	0.76	0.005	0	14
LTC4S	0	1.24791	0.847	0.179	0	14
SLC18A2	0	1.22008	0.738	0.001	0	14
AREG	2.40019e-225	2.58178	0.751	0.198	4.75647e-221	14
BIRC3	4.11176e-121	1.35903	0.7	0.282	8.14828e-117	14
RGS5	0	2.60506	0.99	0.134	0	15
NDUFA4L2	0	2.16525	0.917	0.07	0	15
LHFPL6	0	1.38789	0.941	0.2	0	15
PLAC9	0	1.35257	0.948	0.196	0	15
THY1	0	1.26439	0.628	0.045	0	15
STEAP4	0	1.16165	0.63	0.038	0	15
CCDC102B	0	1.01488	0.736	0.044	0	15
COX4I2	0	0.997009	0.623	0.012	0	15
AGT	0	0.987063	0.643	0.055	0	15
PGF	0	0.962795	0.749	0.065	0	15
2021-09-04	0	0.923417	0.752	0.068	0	15
PCOLCE	0	0.901288	0.773	0.126	0	15
ABCC9	0	0.879886	0.618	0.03	0	15
GUCY1A1	0	0.832303	0.817	0.139	0	15
PTP4A3	0	0.810415	0.643	0.07	0	15
SPARC	2.97395e-276	1.27493	0.93	0.238	5.89348e-272	15
SOD3	8.21402e-270	1.21454	0.904	0.192	1.62777e-265	15
CPE	1.42673e-264	1.22872	0.845	0.182	2.82735e-260	15
MYL9	1.77139e-229	1.10271	0.969	0.279	3.51036e-225	15
CALD1	4.02692e-223	1.16875	0.997	0.325	7.98016e-219	15
SPARCL1	4.25044e-196	1.6053	0.987	0.363	8.42309e-192	15
IGFBP7	6.26576e-188	1.42612	1	0.525	1.24169e-183	15
ADIRF	3.57776e-178	1.1537	0.987	0.357	7.09005e-174	15
APOE	1.3196e-143	1.16956	0.739	0.226	2.61505e-139	15
CLDN5	0	1.91779	0.897	0.068	0	16
SOX18	0	1.53766	0.916	0.104	0	16
SOX17	0	1.2187	0.778	0.034	0	16
GJA4	0	1.06233	0.709	0.058	0	16
PODXL	0	0.955426	0.778	0.052	0	16
HEY1	0	0.657008	0.493	0.013	0	16
VEGFC	0	0.652774	0.478	0.022	0	16
ACE	0	0.613408	0.512	0.016	0	16
SEMA3G	0	0.532793	0.448	0.002	0	16
TMEM178A	0	0.337275	0.315	0.002	0	16
BTNL9	0	0.317538	0.286	0.006	0	16
RAMP2	6.83139e-256	1.71278	0.985	0.157	1.35378e-251	16
SLC9A3R2	1.37369e-239	1.7101	0.951	0.168	2.72224e-235	16
CXCL12	6.34691e-230	2.17526	0.906	0.163	1.25777e-225	16
CLEC14A	6.55448e-228	1.23152	0.867	0.122	1.2989e-223	16
IFI27	4.71277e-216	2.01641	0.961	0.19	9.3393e-212	16
ID1	2.95534e-197	1.49089	0.921	0.177	5.85659e-193	16
TM4SF1	1.3026e-174	1.73885	0.966	0.239	2.58135e-170	16
GNG11	1.17154e-155	1.31409	0.921	0.221	2.32164e-151	16
PLPP1	1.91613e-152	1.27213	0.778	0.162	3.79719e-148	16
FABP4	3.04164e-152	1.31905	0.724	0.127	6.02761e-148	16
CAV1	2.75979e-134	1.56466	0.97	0.306	5.46908e-130	16
IGFBP3	4.4573e-127	1.47403	0.502	0.072	8.83304e-123	16
SRP14	2.65548e-94	1.26063	1	0.942	5.26236e-90	16
CENPF	0	1.62809	0.77	0.023	0	17
NUSAP1	0	1.41789	0.809	0.018	0	17
MKI67	0	1.40586	0.831	0.005	0	17
HIST1H1B	0	1.25429	0.541	0.007	0	17
TYMS	0	1.24304	0.765	0.019	0	17
TOP2A	0	1.1626	0.705	0.007	0	17
ASPM	0	1.15509	0.617	0.004	0	17
UBE2C	0	1.11921	0.601	0.002	0	17
PCLAF	0	0.984902	0.656	0.006	0	17
CLSPN	0	0.953144	0.716	0.014	0	17
TPX2	0	0.907898	0.612	0.008	0	17
CDK1	0	0.887646	0.617	0.013	0	17
CDKN3	0	0.835069	0.617	0.019	0	17
BIRC5	0	0.83439	0.601	0.002	0	17
CENPM	0	0.81389	0.672	0.015	0	17
PTTG1	2.00683e-213	1.28449	0.765	0.101	3.97693e-209	17
STMN1	4.23412e-184	2.45338	0.978	0.266	8.39076e-180	17
HMGB2	1.85712e-148	2.045	0.984	0.355	3.68026e-144	17
GZMA	3.6201e-101	1.41228	0.907	0.301	7.17396e-97	17
TUBA1B	6.06574e-98	1.64533	1	0.831	1.20205e-93	17
HMGN2	1.24975e-96	1.45743	0.973	0.575	2.47664e-92	17
HMGB1	4.10282e-96	1.2375	1	0.954	8.13057e-92	17
H2AFZ	1.50286e-88	1.35017	0.984	0.752	2.97822e-84	17
TUBB	1.97968e-86	1.40534	0.934	0.584	3.92314e-82	17
HIST1H4C	3.05459e-76	2.17749	0.874	0.423	6.05329e-72	17
JCHAIN	0	2.5762	1	0.051	0	18
TCL1A	0	1.80254	0.577	0.003	0	18
PLD4	0	1.60709	0.969	0.028	0	18
TSPAN13	0	1.5297	0.938	0.043	0	18
LILRA4	0	1.49745	0.938	0.005	0	18
MZB1	0	1.37339	0.938	0.021	0	18
SPIB	0	1.33242	0.897	0.036	0	18
MAP1A	0	1.25733	0.897	0.048	0	18
DERL3	0	1.20237	0.856	0.012	0	18
BCL11A	0	1.11128	0.876	0.036	0	18
IRF4	0	1.08691	0.804	0.033	0	18
LAMP5	0	1.08071	0.753	0.004	0	18
SCT	0	1.0454	0.66	0	0	18
SMPD3	0	1.03029	0.794	0.007	0	18
CLEC4C	0	1.02328	0.825	0	0	18
GZMB	1.76261e-273	2.78504	1	0.08	3.49297e-269	18
CLIC3	1.03678e-246	1.74516	0.918	0.072	2.05459e-242	18
PLAC8	4.56477e-213	1.77032	0.979	0.101	9.046e-209	18
IRF8	1.36699e-173	1.60924	0.959	0.118	2.70897e-169	18
IRF7	6.77061e-151	2.30548	0.979	0.156	1.34173e-146	18
PTGDS	8.30914e-148	2.81518	0.567	0.043	1.64662e-143	18
CCDC50	2.33274e-115	1.53077	0.959	0.198	4.62279e-111	18
ITM2C	1.02554e-110	1.57007	0.948	0.192	2.03231e-106	18
PPP1R14B	2.95481e-77	1.78426	1	0.439	5.85555e-73	18
HERPUD1	1.96982e-61	1.85577	1	0.627	3.90359e-57	18

## Sheet: Supplementary Table 2
Supplementary Table 2: Number of cells per cluster.
Cluster	Cell number
0	4794
1	4265
2	4229
3	3856
4	2810
5	2577
6	2473
7	2246
8	1871
9	1642
10	1046
11	1043
12	463
13	423
14	413
15	387
16	203
17	183
18	97

## Sheet: Supplementary Tables 3
Supplementary Table 3: Compositions of 8 different cell populations in both the atherosclerotic core and proximal adjacent group.
CellType	group	cell count	abundance
T Cells	AC	10407	0.389323
Endothelial Cells	AC	2590	0.0968912
Smooth Muscle Cells	AC	4959	0.185515
Myeloid Cells	AC	5909	0.221054
B Cells	AC	1219	0.0456025
NK Cells	AC	817	0.0305638
Dendritic Cells	AC	474	0.0177322
Stem Cells	AC	356	0.0133179
T Cells	PA	2354	0.283957
Endothelial Cells	PA	2305	0.278046
Smooth Muscle Cells	PA	2094	0.252593
Myeloid Cells	PA	785	0.0946924
B Cells	PA	423	0.0510253
NK Cells	PA	226	0.0272618
Dendritic Cells	PA	46	0.00554885
Stem Cells	PA	57	0.00687575

## Sheet: Supplementary Table 4
Supplementary Table 4: Marker genes of 5 vascular smooth muscle cell sub-clusters.
gene	p_val	avg_logFC	pct.1	pct.2	p_val_adj	cluster
MYL9	0	3.40255	0.726	0.12	0	0
TAGLN	0	2.80216	0.725	0.145	0	0
CNN1	0	2.74654	0.553	0.121	0	0
TPM2	0	2.73302	0.696	0.115	0	0
RERGL	7.57498e-64	2.60495	0.352	0.119	3.78749e-60	0
CSRP1	0	2.58088	0.615	0.143	0	0
C14orf180	1.9063e-65	2.54817	0.342	0.101	9.53148e-62	0
TCEAL4	1.72958e-137	2.54417	0.502	0.237	8.64792e-134	0
ADRA2C	4.84234e-154	2.45767	0.418	0.097	2.42117e-150	0
THAP9	8.42323e-45	2.45529	0.302	0.149	4.21161e-41	0
SCRG1	1.66904e-227	2.42816	0.531	0.126	8.34519e-224	0
CSRP2	0	2.41238	0.593	0.14	0	0
SFRP1	3.50299e-51	2.33515	0.28	0.165	1.7515e-47	0
MGST1	1.3946e-50	2.31038	0.297	0.192	6.97298e-47	0
LMO3	7.75782e-90	2.30343	0.398	0.195	3.87891e-86	0
PDE5A	9.58319e-141	2.24713	0.517	0.247	4.7916e-137	0
FRZB	6.35899e-214	2.23785	0.571	0.231	3.1795e-210	0
TNNC1	1.04554e-40	2.17347	0.314	0.174	5.22768e-37	0
LINC00844	6.84307e-103	2.16236	0.43	0.094	3.42154e-99	0
DLX6-AS1	4.87916e-06	2.16093	0.256	0.196	0.0243958	0
FHL5	1.32375e-197	2.10765	0.487	0.115	6.61876e-194	0
DSTN	0	2.08777	0.712	0.118	0	0
NQO1	8.86497e-33	2.06153	0.33	0.202	4.43248e-29	0
LSAMP	1.72536e-27	2.06056	0.254	0.203	8.62682e-24	0
AC093390.1	3.25854e-08	2.01767	0.296	0.104	0.000162927	0
DMKN	1.28645e-81	2.01619	0.406	0.152	6.43224e-78	0
ZBTB3	0.000125934	2.01302	0.252	0.144	0.62967	0
ACTG2	1.29114e-232	1.98767	0.475	0.091	6.45571e-229	0
C12orf75	0	1.94958	0.661	0.096	0	0
MFAP4	0	1.94679	0.583	0.145	0	0
TCEAL5	3.9171e-05	1.93497	0.251	0.143	0.195855	0
PPP1R14A	0	1.9314	0.618	0.126	0	0
PGAM2	1.44141e-12	1.92175	0.31	0.109	7.20704e-09	0
LMOD1	0	1.92036	0.601	0.167	0	0
C1QTNF7	2.2222e-31	1.91617	0.295	0.149	1.1111e-27	0
ACTA2	0	1.91176	0.704	0.181	0	0
DES	3.37498e-63	1.90254	0.306	0.094	1.68749e-59	0
FIBIN	7.73877e-213	1.8682	0.566	0.214	3.86938e-209	0
HIST1H1C	1.27193e-09	1.85016	0.312	0.221	6.35965e-06	0
BEX2	3.67939e-31	1.8445	0.334	0.108	1.8397e-27	0
FTL	1.21016e-203	1.84196	0.597	0.288	6.05079e-200	0
CKMT2	1.43517e-27	1.83863	0.304	0.107	7.17586e-24	0
TPM1	0	1.83397	0.604	0.182	0	0
PTPRD-AS1	1.30237e-37	1.83253	0.367	0.152	6.51183e-34	0
TCEAL6	2.56064e-65	1.82638	0.375	0.149	1.28032e-61	0
C11orf96	0	1.8223	0.578	0.171	0	0
TCEAL2	1.16502e-201	1.78986	0.526	0.153	5.82512e-198	0
PLN	0	1.78557	0.662	0.105	0	0
GDAP1	3.17596e-08	1.7782	0.258	0.197	0.000158798	0
TSC22D1	1.96813e-57	1.74256	0.476	0.303	9.84067e-54	0
TMEM38A	1.66049e-23	1.72075	0.403	0.189	8.30243e-20	0
SLC41A2	7.1371e-81	1.71721	0.372	0.161	3.56855e-77	0
HSPB6	6.5339e-285	1.71535	0.612	0.171	3.26695e-281	0
LGI1	6.24214e-71	1.70801	0.304	0.159	3.12107e-67	0
SMIM1	3.18081e-09	1.6931	0.302	0.182	1.5904e-05	0
HRCT1	6.80413e-09	1.69296	0.329	0.193	3.40206e-05	0
ST3GAL6	6.53481e-63	1.69294	0.348	0.138	3.2674e-59	0
RBP7	0.00314091	1.69198	0.284	0.165	1	0
GADD45G	3.47527e-58	1.67886	0.407	0.205	1.73763e-54	0
RAMP1	0	1.67557	0.656	0.132	0	0
ADSSL1	8.59177e-23	1.66294	0.29	0.116	4.29589e-19	0
RGS7BP	3.59565e-64	1.65353	0.399	0.108	1.79783e-60	0
LMCD1	4.84881e-64	1.65184	0.474	0.254	2.42441e-60	0
MIR193BHG	3.52153e-72	1.63886	0.363	0.149	1.76076e-68	0
MBNL1-AS1	1.62165e-81	1.63216	0.468	0.185	8.10825e-78	0
RANBP3L	5.17269e-24	1.61434	0.323	0.163	2.58635e-20	0
FABP3	1.05888e-78	1.61392	0.414	0.133	5.2944e-75	0
LMO4	6.07428e-72	1.60246	0.526	0.281	3.03714e-68	0
NEXN	2.21178e-193	1.59074	0.514	0.194	1.10589e-189	0
AP003548.1	1.9277e-14	1.59027	0.32	0.092	9.6385e-11	0
HSPA2	5.78937e-56	1.57169	0.395	0.168	2.89468e-52	0
ACTC1	1.193e-23	1.56951	0.344	0.118	5.96499e-20	0
ALDH1B1	5.01762e-93	1.56264	0.409	0.152	2.50881e-89	0
PPP1R1A	6.17104e-25	1.55491	0.303	0.095	3.08552e-21	0
FBXO32	4.92168e-116	1.55388	0.474	0.205	2.46084e-112	0
TOX2	0.000332408	1.54707	0.278	0.149	1	0
PLEKHB1	4.05943e-15	1.54553	0.307	0.127	2.02972e-11	0
MYL6	0	1.53505	0.677	0.155	0	0
CITED2	1.81097e-31	1.53473	0.472	0.308	9.05487e-28	0
RASSF3	6.03983e-73	1.53047	0.39	0.137	3.01991e-69	0
NOS1AP	5.70155e-33	1.52495	0.354	0.103	2.85077e-29	0
ALDH4A1	1.04733e-11	1.51014	0.287	0.149	5.23665e-08	0
LMO7	1.47217e-21	1.50657	0.432	0.274	7.36083e-18	0
ISM1	1.83344e-92	1.50219	0.306	0.139	9.16721e-89	0
ITM2C	2.8729e-140	1.49658	0.567	0.227	1.43645e-136	0
AL078639.1	4.1055e-28	1.49223	0.367	0.222	2.05275e-24	0
GMDS	8.38832e-251	1.49107	0.572	0.177	4.19416e-247	0
TCEAL3	4.96761e-94	1.49012	0.496	0.268	2.48381e-90	0
SAMD14	7.86681e-69	1.47887	0.296	0.105	3.9334e-65	0
AC019171.1	0.000133336	1.47123	0.275	0.194	0.666678	0
ZNF235	3.06345e-06	1.45737	0.282	0.188	0.0153172	0
SNCG	3.24282e-34	1.45538	0.352	0.416	1.62141e-30	0
AGTR1	1.25113e-92	1.45463	0.329	0.157	6.25563e-89	0
TCEAL7	1.51628e-17	1.45121	0.298	0.188	7.58142e-14	0
AC092164.1	8.71288e-34	1.44944	0.312	0.11	4.35644e-30	0
TCEAL1	6.39159e-52	1.44906	0.425	0.216	3.1958e-48	0
SLC5A3	2.54817e-28	1.44639	0.3	0.163	1.27409e-24	0
MPP6	3.28501e-75	1.44318	0.393	0.154	1.6425e-71	0
GRAMD2B	8.63386e-36	1.42936	0.335	0.214	4.31693e-32	0
CRISPLD1	5.19336e-122	1.42814	0.469	0.212	2.59668e-118	0
PLK2	7.91919e-25	1.42683	0.396	0.223	3.9596e-21	0
CPEB1	5.73522e-32	1.41909	0.308	0.216	2.86761e-28	0
MYOCD	2.19409e-19	1.41185	0.321	0.143	1.09704e-15	0
EMX2OS	7.46591e-09	1.41116	0.326	0.219	3.73295e-05	0
CCDC153	1.20765e-14	1.40915	0.26	0.121	6.03825e-11	0
MEOX2	0.000755569	1.40314	0.228	0.289	1	0
FBXO2	2.02599e-65	1.39883	0.388	0.142	1.01299e-61	0
EMX2	2.54249e-21	1.38889	0.336	0.2	1.27125e-17	0
NUDT10	1.70932e-10	1.38173	0.269	0.148	8.54658e-07	0
OLFM1	1.25883e-09	1.37939	0.271	0.202	6.29417e-06	0
TMEM44-AS1	1.067e-05	1.37482	0.281	0.262	0.0533499	0
PLEKHO1	5.06826e-28	1.36609	0.372	0.209	2.53413e-24	0
SCX	1.39512e-11	1.36566	0.333	0.144	6.97559e-08	0
CAP2	3.60915e-12	1.36466	0.379	0.174	1.80457e-08	0
NCS1	3.52354e-139	1.35807	0.471	0.124	1.76177e-135	0
TMEM159	6.2312e-103	1.355	0.521	0.248	3.1156e-99	0
DUSP1	2.57609e-46	1.34859	0.5	0.342	1.28805e-42	0
AIF1L	1.7475e-12	1.34798	0.256	0.108	8.73748e-09	0
SUSD5	4.27471e-77	1.34626	0.434	0.174	2.13735e-73	0
ATP6AP1L	0.00157019	1.34182	0.294	0.223	1	0
CYFIP2	5.28945e-40	1.33781	0.363	0.17	2.64472e-36	0
CYSLTR1	3.48367e-33	1.33691	0.302	0.238	1.74184e-29	0
FHL1	3.44842e-225	1.3356	0.55	0.22	1.72421e-221	0
AC078846.1	4.32716e-07	1.33508	0.256	0.147	0.00216358	0
ACTB	0	1.32975	0.662	0.192	0	0
NXNL2	5.36094e-51	1.3218	0.352	0.145	2.68047e-47	0
HAND2-AS1	0.0010516	1.31618	0.265	0.215	1	0
CES1	2.67809e-22	1.31197	0.316	0.212	1.33904e-18	0
AL445524.1	1.36759e-06	1.30606	0.272	0.204	0.00683793	0
AJ011932.1	3.86801e-12	1.30404	0.3	0.105	1.93401e-08	0
FAM157C	1.48374e-16	1.2986	0.331	0.244	7.41868e-13	0
IGF1	3.16202e-30	1.2947	0.339	0.248	1.58101e-26	0
PEBP4	1.01949e-48	1.28568	0.384	0.159	5.09747e-45	0
AC007114.1	5.99424e-30	1.28559	0.295	0.131	2.99712e-26	0
AMN1	1.62903e-20	1.27609	0.306	0.15	8.14517e-17	0
CSDC2	0.00170893	1.26702	0.317	0.155	1	0
TBL1X	6.70245e-14	1.26041	0.325	0.174	3.35122e-10	0
GAPDH	1.24693e-204	1.26039	0.626	0.302	6.23463e-201	0
DHFR2	1.97361e-11	1.25774	0.285	0.246	9.86803e-08	0
ZNF490	3.795e-09	1.25634	0.273	0.217	1.8975e-05	0
NKAPL	1.04158e-06	1.25409	0.259	0.19	0.00520792	0
PDK4	0.00256527	1.2507	0.352	0.294	1	0
TLR1	5.37854e-36	1.24063	0.251	0.15	2.68927e-32	0
PCDH11X	8.80302e-26	1.23419	0.338	0.13	4.40151e-22	0
PTPRD	1.80949e-59	1.23385	0.354	0.205	9.04746e-56	0
AMIGO2	0.00287179	1.23334	0.305	0.186	1	0
ALG10	3.49058e-56	1.23112	0.311	0.153	1.74529e-52	0
SUGCT	4.4186e-08	1.22556	0.371	0.274	0.00022093	0
TKT	8.8077e-11	1.22469	0.441	0.331	4.40385e-07	0
TMSB15B	1.09368e-17	1.21885	0.267	0.148	5.46842e-14	0
MRAP2	9.9753e-127	1.21609	0.431	0.107	4.98765e-123	0
MED14OS	0.000691319	1.21042	0.271	0.217	1	0
COL4A5	2.70715e-06	1.21022	0.256	0.202	0.0135357	0
VRK1	0.000152201	1.20345	0.3	0.232	0.761006	0
PDZRN4	1.16762e-26	1.20053	0.332	0.154	5.83812e-23	0
DACT3	3.62306e-78	1.18509	0.433	0.158	1.81153e-74	0
AP004609.3	1.67331e-34	1.18054	0.318	0.18	8.36657e-31	0
PDLIM7	5.85646e-142	1.18019	0.514	0.236	2.92823e-138	0
RTN1	6.73189e-09	1.1795	0.257	0.084	3.36594e-05	0
KCNAB1	8.35623e-95	1.17742	0.409	0.137	4.17811e-91	0
ACKR4	2.98462e-13	1.17195	0.207	0.291	1.49231e-09	0
SYNM	1.11952e-28	1.15263	0.43	0.262	5.59758e-25	0
MPP2	3.9122e-09	1.14533	0.252	0.134	1.9561e-05	0
ALDH1L1	4.67718e-23	1.14533	0.362	0.166	2.33859e-19	0
SPINT2	3.60923e-221	1.14368	0.576	0.193	1.80461e-217	0
TMEM35A	3.2955e-13	1.14121	0.306	0.176	1.64775e-09	0
NTF3	3.14293e-18	1.13988	0.309	0.134	1.57146e-14	0
AC104825.1	1.68465e-32	1.1343	0.307	0.14	8.42323e-29	0
FANCE	1.28431e-73	1.133	0.345	0.118	6.42157e-70	0
MIR4458HG	6.09528e-71	1.13058	0.402	0.176	3.04764e-67	0
AC068473.5	7.32388e-23	1.12895	0.328	0.17	3.66194e-19	0
ADH1B	0.00662413	1.12852	0.349	0.298	1	0
TPD52L1	7.66467e-34	1.1278	0.404	0.213	3.83233e-30	0
FBXL22	3.4615e-32	1.12192	0.304	0.098	1.73075e-28	0
DUSP26	2.32052e-35	1.12043	0.381	0.113	1.16026e-31	0
BTC	1.55719e-15	1.11988	0.315	0.118	7.78596e-12	0
LDOC1	4.56424e-293	1.11953	0.556	0.153	2.28212e-289	0
ADIRF	4.14703e-46	1.11845	0.532	0.352	2.07351e-42	0
TAF3	3.51509e-11	1.11756	0.268	0.273	1.75755e-07	0
RBPMS-AS1	5.25926e-21	1.1153	0.302	0.138	2.62963e-17	0
MPPED2	2.60846e-28	1.11257	0.357	0.138	1.30423e-24	0
AC005225.2	1.02151e-07	1.10935	0.345	0.255	0.000510754	0
CCDC144NL	5.93442e-16	1.10156	0.278	0.253	2.96721e-12	0
PDE4D	6.88874e-98	1.10128	0.431	0.159	3.44437e-94	0
FNDC5	2.25478e-06	1.10127	0.292	0.171	0.0112739	0
ZNF816-ZNF321P	6.31973e-14	1.1009	0.251	0.158	3.15986e-10	0
KCTD21-AS1	4.5541e-14	1.09792	0.288	0.215	2.27705e-10	0
RFTN1	9.20631e-31	1.09689	0.328	0.219	4.60315e-27	0
KCNMA1	5.73169e-169	1.0948	0.463	0.171	2.86585e-165	0
KTN1-AS1	0.000508503	1.09011	0.31	0.189	1	0
GATA6-AS1	3.5942e-22	1.08895	0.223	0.264	1.7971e-18	0
RGS5	2.20009e-275	1.08512	0.556	0.218	1.10004e-271	0
NET1	1.12587e-55	1.08251	0.46	0.238	5.62934e-52	0
STK26	1.53104e-86	1.07546	0.352	0.095	7.65518e-83	0
SH3BGR	2.64469e-81	1.07076	0.461	0.157	1.32234e-77	0
DBNDD1	1.40767e-08	1.06989	0.277	0.21	7.03836e-05	0
RBPMS	4.61832e-173	1.05881	0.567	0.232	2.30916e-169	0
SLCO5A1	5.82246e-16	1.05459	0.278	0.102	2.91123e-12	0
DBN1	2.19402e-16	1.05376	0.317	0.247	1.09701e-12	0
GKAP1	6.49698e-41	1.0519	0.375	0.176	3.24849e-37	0
GSTM5	2.41263e-15	1.04616	0.285	0.244	1.20632e-11	0
PGM5-AS1	0.00625283	1.04164	0.263	0.139	1	0
ZNF268	4.70803e-13	1.03562	0.219	0.255	2.35402e-09	0
GPRC5A	0.000217979	1.03026	0.233	0.284	1	0
METTL8	0.00680641	1.02994	0.206	0.287	1	0
SELENOW	0	1.02374	0.64	0.21	0	0
CTTNBP2	1.38245e-64	1.02085	0.273	0.132	6.91225e-61	0
SELENOP	1.91872e-33	1.02008	0.416	0.301	9.59359e-30	0
WISP2	3.82805e-57	1.01953	0.407	0.26	1.91403e-53	0
SYBU	8.69915e-18	1.01777	0.326	0.206	4.34958e-14	0
AC004982.2	7.412e-53	1.01703	0.204	0.27	3.706e-49	0
HSD17B14	4.61407e-09	1.0166	0.255	0.174	2.30704e-05	0
NATD1	2.97001e-05	1.01486	0.227	0.291	0.1485	0
CRNDE	3.87055e-60	1.01217	0.467	0.21	1.93527e-56	0
RPLP1	0	1.01214	0.684	0.237	0	0
NRGN	0.00103715	1.01137	0.382	0.32	1	0
HDX	5.59506e-21	1.0081	0.354	0.2	2.79753e-17	0
DPYD	3.96507e-09	1.00661	0.192	0.302	1.98254e-05	0
AL645568.1	6.0847e-34	1.00471	0.193	0.281	3.04235e-30	0
BMPR1B	8.45677e-15	1.00032	0.267	0.214	4.22838e-11	0
TFPI2	0	3.84635	0.833	0.166	0	1
HSD11B1	1.44654e-102	3.64675	0.497	0.089	7.23268e-99	1
G0S2	1.84167e-265	3.47713	0.636	0.128	9.20835e-262	1
CYP1B1	0	3.35002	0.642	0.105	0	1
TNFSF10	4.22605e-304	3.31796	0.683	0.13	2.11302e-300	1
COLEC11	3.02195e-216	3.1969	0.421	0.068	1.51098e-212	1
PCOLCE2	0	3.1241	0.827	0.138	0	1
ITM2B	0	3.10857	0.911	0.25	0	1
APOC1	1.93684e-290	3.08592	0.55	0.134	9.68421e-287	1
CRTAC1	0	3.03106	0.766	0.101	0	1
CLEC11A	2.02208e-211	3.02761	0.583	0.15	1.01104e-207	1
PLTP	4.14737e-280	3.02382	0.678	0.172	2.07368e-276	1
GAP43	0	3.02048	0.632	0.104	0	1
APOD	5.09986e-185	2.98018	0.569	0.084	2.54993e-181	1
TNFSF13B	1.60081e-112	2.97716	0.495	0.115	8.00406e-109	1
SERPINE2	0	2.94452	0.722	0.119	0	1
SH3BGRL3	0	2.93416	0.773	0.288	0	1
TM4SF1	0	2.92876	0.747	0.263	0	1
GSN	0	2.91059	0.804	0.189	0	1
S100A10	0	2.85654	0.746	0.275	0	1
C7	0	2.85193	0.679	0.119	0	1
CFH	0	2.8235	0.912	0.176	0	1
PSMB9	1.88141e-57	2.82077	0.455	0.256	9.40703e-54	1
CCDC80	0	2.78436	0.812	0.211	0	1
CD9	0	2.75121	0.792	0.276	0	1
STEAP1	3.44629e-199	2.69231	0.581	0.156	1.72315e-195	1
HLA-DRA	1.7961e-05	2.67754	0.384	0.276	0.089805	1
SGCG	5.21265e-124	2.61082	0.494	0.112	2.60632e-120	1
DCN	0	2.56089	0.703	0.151	0	1
MALL	3.58195e-236	2.54787	0.61	0.119	1.79098e-232	1
COL15A1	0	2.53384	0.761	0.191	0	1
SOX9	3.66255e-135	2.49916	0.5	0.115	1.83128e-131	1
PROCR	1.69023e-281	2.48216	0.676	0.202	8.45116e-278	1
ICAM1	4.13942e-53	2.47467	0.398	0.123	2.06971e-49	1
CGREF1	6.1519e-115	2.46809	0.506	0.119	3.07595e-111	1
HLA-DRB1	3.32039e-49	2.46424	0.477	0.229	1.6602e-45	1
TYMP	3.30424e-200	2.46026	0.586	0.207	1.65212e-196	1
PLAT	1.69536e-210	2.45988	0.605	0.134	8.47679e-207	1
TNFAIP2	7.06237e-65	2.45265	0.467	0.143	3.53119e-61	1
HLA-DRB5	1.20012e-07	2.45255	0.353	0.155	0.000600059	1
PCOLCE	0	2.45196	0.769	0.292	0	1
LUM	0	2.45063	0.828	0.158	0	1
LAP3	6.96783e-74	2.44549	0.486	0.251	3.48392e-70	1
FBLN2	0	2.42894	0.774	0.116	0	1
IGFBP3	4.30691e-285	2.41511	0.634	0.179	2.15345e-281	1
CST3	0	2.414	0.817	0.254	0	1
CD68	6.99376e-246	2.41134	0.638	0.119	3.49688e-242	1
PLAUR	1.21388e-113	2.35649	0.523	0.165	6.0694e-110	1
TNFAIP6	5.70009e-194	2.35536	0.579	0.108	2.85004e-190	1
MGP	0	2.35398	0.926	0.238	0	1
CRABP2	3.15537e-34	2.324	0.411	0.109	1.57768e-30	1
TNC	3.47751e-100	2.31392	0.478	0.19	1.73875e-96	1
MILR1	1.0276e-21	2.31322	0.383	0.136	5.13801e-18	1
PNP	6.95013e-90	2.30471	0.484	0.136	3.47506e-86	1
EPHB2	0.000211076	2.30176	0.348	0.105	1	1
OAS1	9.49132e-10	2.28997	0.32	0.144	4.74566e-06	1
CTSK	5.29209e-282	2.28585	0.722	0.265	2.64604e-278	1
SPRY1	0	2.27396	0.737	0.241	0	1
C1R	0	2.25751	0.877	0.25	0	1
THBD	4.88649e-232	2.2527	0.705	0.258	2.44324e-228	1
SH3KBP1	8.09823e-129	2.23729	0.521	0.216	4.04911e-125	1
DIO2	4.77834e-166	2.23076	0.573	0.196	2.38917e-162	1
AKR1C2	5.37481e-253	2.22367	0.67	0.215	2.68741e-249	1
PARP14	1.05204e-08	2.2226	0.378	0.264	5.26021e-05	1
LTC4S	8.03677e-263	2.22058	0.649	0.141	4.01839e-259	1
TIMP1	0	2.21914	0.851	0.231	0	1
IFIT3	1.42253e-41	2.21613	0.402	0.19	7.11267e-38	1
SFRP2	3.17264e-148	2.20288	0.557	0.114	1.58632e-144	1
FGL2	0	2.20107	0.768	0.233	0	1
FAP	0	2.16925	0.682	0.152	0	1
SLC39A14	3.66783e-75	2.16381	0.479	0.179	1.83392e-71	1
CAPG	2.15967e-86	2.15289	0.466	0.157	1.07984e-82	1
HTR2B	8.61593e-289	2.15191	0.682	0.141	4.30797e-285	1
HLA-DPA1	6.20966e-36	2.14433	0.465	0.24	3.10483e-32	1
PALMD	6.01246e-164	2.14128	0.515	0.095	3.00623e-160	1
CSGALNACT1	2.50143e-185	2.14041	0.583	0.187	1.25072e-181	1
MMP23B	3.15399e-102	2.13998	0.507	0.181	1.577e-98	1
LMO2	0	2.13673	0.783	0.19	0	1
SPHK1	8.88977e-33	2.13415	0.405	0.185	4.44489e-29	1
CLEC14A	1.2105e-84	2.13384	0.441	0.093	6.05252e-81	1
APOL1	3.44869e-145	2.11992	0.516	0.137	1.72435e-141	1
PLA2G2A	3.77877e-33	2.10026	0.455	0.179	1.88939e-29	1
HTRA1	1.11609e-181	2.09702	0.651	0.321	5.58044e-178	1
EMP3	2.08348e-197	2.08319	0.664	0.323	1.04174e-193	1
KLF4	6.31774e-143	2.08181	0.558	0.171	3.15887e-139	1
DEPTOR	1.8382e-133	2.07897	0.48	0.114	9.19101e-130	1
IGFBP6	2.99908e-296	2.06424	0.699	0.261	1.49954e-292	1
FKBP11	1.52417e-69	2.06054	0.493	0.191	7.62087e-66	1
MXRA5	5.61433e-45	2.05547	0.412	0.1	2.80717e-41	1
S100A3	8.80231e-130	2.04151	0.513	0.173	4.40115e-126	1
PTHLH	2.13001e-222	2.04133	0.599	0.122	1.06501e-218	1
S100A11	2.76386e-274	2.02372	0.748	0.336	1.38193e-270	1
TMEM108	8.76887e-95	2.01228	0.454	0.107	4.38444e-91	1
CD74	1.37056e-36	1.99807	0.458	0.279	6.85281e-33	1
HLA-DPB1	4.28824e-40	1.99505	0.44	0.256	2.14412e-36	1
RAMP3	3.09604e-145	1.99082	0.472	0.111	1.54802e-141	1
PAMR1	7.0324e-12	1.98998	0.389	0.171	3.5162e-08	1
COL6A3	3.61983e-90	1.98914	0.515	0.208	1.80991e-86	1
PSME2	1.22933e-53	1.9861	0.5	0.342	6.14663e-50	1
TMEM44	6.55017e-83	1.97522	0.489	0.147	3.27508e-79	1
TMEM204	5.27896e-130	1.9712	0.589	0.273	2.63948e-126	1
TUBA1C	1.07417e-82	1.97116	0.557	0.311	5.37086e-79	1
ODF3B	3.97851e-248	1.96751	0.634	0.188	1.98925e-244	1
COL3A1	0	1.96556	0.725	0.241	0	1
ALDH1A2	8.86814e-230	1.96278	0.632	0.182	4.43407e-226	1
GBP2	1.30803e-28	1.96112	0.419	0.331	6.54014e-25	1
SFRP4	9.61627e-63	1.95998	0.496	0.207	4.80813e-59	1
SHISA3	2.26034e-10	1.95811	0.382	0.148	1.13017e-06	1
SERPINF1	2.01793e-53	1.94899	0.471	0.148	1.00897e-49	1
APOL3	8.12275e-187	1.9488	0.574	0.151	4.06138e-183	1
FSCN1	1.49981e-97	1.92758	0.485	0.111	7.49907e-94	1
LYL1	2.32183e-90	1.92207	0.396	0.135	1.16092e-86	1
FBLN1	0	1.91678	0.765	0.2	0	1
B4GALT1	6.09366e-44	1.91025	0.483	0.241	3.04683e-40	1
APCDD1	0	1.90025	0.7	0.129	0	1
PYCR1	6.63596e-80	1.89873	0.467	0.087	3.31798e-76	1
ATP1B3	2.99116e-95	1.89529	0.573	0.324	1.49558e-91	1
GGT5	5.63427e-220	1.88312	0.559	0.205	2.81713e-216	1
SRPX2	0.00229408	1.87161	0.336	0.147	1	1
LDB2	5.09259e-106	1.86265	0.51	0.149	2.54629e-102	1
TMSB10	0	1.84361	0.864	0.294	0	1
MT2A	2.74094e-282	1.84281	0.711	0.288	1.37047e-278	1
CTSS	1.94602e-29	1.84278	0.441	0.146	9.73008e-26	1
PDGFRL	3.95445e-32	1.83775	0.479	0.248	1.97722e-28	1
ANKH	8.29953e-117	1.8366	0.565	0.258	4.14977e-113	1
LY6E	4.36908e-208	1.83108	0.689	0.302	2.18454e-204	1
CD59	5.93308e-308	1.82429	0.776	0.34	2.96654e-304	1
VCAM1	1.8926e-185	1.8223	0.591	0.245	9.46301e-182	1
ARHGDIB	2.75578e-281	1.81976	0.757	0.318	1.37789e-277	1
GPR153	9.63075e-15	1.81628	0.36	0.145	4.81537e-11	1
GNG11	3.91411e-119	1.81628	0.621	0.35	1.95705e-115	1
RGS2	1.64559e-88	1.81511	0.504	0.221	8.22795e-85	1
IFI27	9.04057e-131	1.81419	0.486	0.154	4.52029e-127	1
COL1A1	8.81176e-159	1.81114	0.586	0.268	4.40588e-155	1
MMP2	6.26633e-181	1.80579	0.623	0.213	3.13317e-177	1
IFITM2	5.596e-269	1.80236	0.754	0.336	2.798e-265	1
CHI3L2	0.00358287	1.80138	0.291	0.062	1	1
GBP1	0.000387599	1.80113	0.334	0.272	1	1
CTSC	8.51933e-256	1.79428	0.653	0.222	4.25966e-252	1
OMD	0	1.79201	0.701	0.248	0	1
WARS	7.18334e-24	1.79092	0.346	0.165	3.59167e-20	1
GLRX	1.64489e-72	1.78018	0.534	0.274	8.22447e-69	1
PRSS23	6.09058e-273	1.77993	0.673	0.249	3.04529e-269	1
CHST1	1.14077e-149	1.77821	0.523	0.173	5.70384e-146	1
VAMP5	7.85868e-87	1.76333	0.59	0.362	3.92934e-83	1
ANGPTL2	8.90818e-78	1.76242	0.486	0.177	4.45409e-74	1
EFNA1	5.81699e-113	1.74952	0.465	0.145	2.90849e-109	1
IFI44L	3.07901e-47	1.74509	0.363	0.138	1.53951e-43	1
ECM1	4.27264e-186	1.73693	0.57	0.138	2.13632e-182	1
SSC5D	3.47194e-119	1.73056	0.501	0.143	1.73597e-115	1
MYC	1.14567e-122	1.71999	0.535	0.207	5.72834e-119	1
IFITM3	5.41511e-249	1.71943	0.737	0.35	2.70755e-245	1
TPM3	1.21285e-163	1.71774	0.652	0.285	6.06425e-160	1
MT1M	7.59444e-102	1.71576	0.576	0.32	3.79722e-98	1
FGD5	4.95314e-15	1.71382	0.39	0.136	2.47657e-11	1
MSC	9.26671e-71	1.71128	0.475	0.246	4.63336e-67	1
ISG15	3.6179e-21	1.70588	0.382	0.245	1.80895e-17	1
S100A13	3.56564e-144	1.69809	0.629	0.303	1.78282e-140	1
GAS7	7.55679e-53	1.69471	0.425	0.107	3.77839e-49	1
MEG3	3.63707e-110	1.694	0.501	0.113	1.81853e-106	1
SGK1	1.24543e-43	1.69298	0.395	0.211	6.22713e-40	1
HLA-E	2.25022e-263	1.69182	0.744	0.326	1.12511e-259	1
CD14	7.01149e-80	1.69108	0.504	0.165	3.50574e-76	1
B2M	0	1.69013	0.793	0.313	0	1
LOX	9.81404e-75	1.67922	0.465	0.145	4.90702e-71	1
RARRES1	3.18993e-16	1.67846	0.412	0.178	1.59496e-12	1
FHL2	8.22681e-84	1.67806	0.508	0.243	4.1134e-80	1
GOLM1	3.60465e-56	1.67527	0.446	0.138	1.80232e-52	1
MAMDC2	7.03193e-54	1.66767	0.444	0.188	3.51596e-50	1
KLF2	1.558e-176	1.66212	0.648	0.312	7.79001e-173	1
EPHA3	3.87026e-61	1.66165	0.454	0.208	1.93513e-57	1
KDELR2	5.49951e-184	1.65283	0.698	0.354	2.74975e-180	1
KDELR3	2.38816e-218	1.64917	0.628	0.182	1.19408e-214	1
PTGS2	2.33762e-49	1.64846	0.42	0.167	1.16881e-45	1
AGT	1.78677e-286	1.64478	0.716	0.254	8.93387e-283	1
TAGLN2	0	1.64026	0.839	0.338	0	1
AIF1	3.12335e-37	1.63914	0.331	0.137	1.56168e-33	1
NPC2	0	1.63782	0.799	0.319	0	1
KCNK15	2.71145e-27	1.63558	0.414	0.211	1.35573e-23	1
BICC1	1.4863e-100	1.63525	0.565	0.24	7.43149e-97	1
TMSB4X	6.03867e-192	1.63509	0.723	0.372	3.01933e-188	1
SOD2	9.24221e-33	1.63342	0.461	0.301	4.6211e-29	1
TFPI	6.83736e-251	1.63188	0.712	0.293	3.41868e-247	1
PODNL1	1.7698e-124	1.63125	0.491	0.124	8.84902e-121	1
PRRX2	3.36047e-51	1.62446	0.49	0.289	1.68023e-47	1
RCN3	1.12331e-267	1.62404	0.71	0.267	5.61653e-264	1
BGN	0	1.62384	0.882	0.28	0	1
PPA1	2.30266e-128	1.6236	0.628	0.338	1.15133e-124	1
P2RY14	3.41064e-91	1.6203	0.375	0.143	1.70532e-87	1
MAFG-DT	2.02481e-34	1.62009	0.452	0.176	1.0124e-30	1
C1QA	8.27851e-27	1.61084	0.33	0.182	4.13926e-23	1
TSLP	4.39779e-58	1.61054	0.449	0.226	2.1989e-54	1
HIF1A	3.4722e-16	1.60226	0.44	0.336	1.7361e-12	1
IL15RA	5.5178e-58	1.60007	0.457	0.165	2.7589e-54	1
ARC	1.30803e-72	1.59704	0.324	0.121	6.54016e-69	1
MARCKS	1.57094e-256	1.58918	0.722	0.298	7.85469e-253	1
KRT8	5.76811e-112	1.58901	0.557	0.257	2.88405e-108	1
IFIT2	9.96821e-10	1.58642	0.314	0.216	4.98411e-06	1
SERPINE1	2.81194e-254	1.57889	0.642	0.167	1.40597e-250	1
TEX41	4.64929e-156	1.57727	0.567	0.208	2.32464e-152	1
PLCXD3	1.4061e-146	1.576	0.506	0.146	7.0305e-143	1
PLXNA1	8.25397e-27	1.57583	0.369	0.221	4.12698e-23	1
EFEMP1	0	1.56894	0.783	0.268	0	1
SLIT2	8.19022e-139	1.56666	0.547	0.16	4.09511e-135	1
PTX3	3.1344e-12	1.56335	0.352	0.17	1.5672e-08	1
ANGPTL4	4.09939e-25	1.56163	0.372	0.174	2.04969e-21	1
COL1A2	0	1.5512	0.78	0.247	0	1
RORB	2.34404e-22	1.55094	0.332	0.138	1.17202e-18	1
MDK	2.93269e-64	1.55091	0.471	0.189	1.46634e-60	1
BEND6	5.58474e-105	1.55038	0.49	0.156	2.79237e-101	1
ID3	5.17614e-272	1.54739	0.737	0.312	2.58807e-268	1
TXLNB	6.57623e-19	1.54654	0.401	0.169	3.28812e-15	1
HLA-A	9.93943e-141	1.54395	0.665	0.363	4.96971e-137	1
LDHA	2.23068e-238	1.54003	0.748	0.357	1.11534e-234	1
SMC4	2.02317e-137	1.53521	0.563	0.22	1.01159e-133	1
PMP22	9.78727e-241	1.53311	0.71	0.324	4.89363e-237	1
AKR1C1	5.14098e-203	1.53247	0.644	0.191	2.57049e-199	1
TPPP3	1.3181e-213	1.5288	0.59	0.179	6.5905e-210	1
TAP2	1.16253e-23	1.52492	0.327	0.189	5.81265e-20	1
RGS3	2.58655e-37	1.52326	0.472	0.315	1.29328e-33	1
ORAI2	1.44352e-109	1.5225	0.493	0.176	7.21759e-106	1
MATN2	1.62633e-193	1.51914	0.575	0.144	8.13167e-190	1
SMOC1	9.14748e-185	1.51166	0.581	0.106	4.57374e-181	1
EMP1	8.90803e-187	1.50889	0.605	0.165	4.45401e-183	1
BST2	5.38468e-180	1.50718	0.64	0.305	2.69234e-176	1
CHEK2	1.30633e-25	1.50131	0.401	0.101	6.53165e-22	1
FAM167B	2.18636e-45	1.49521	0.363	0.085	1.09318e-41	1
PLSCR1	1.21785e-127	1.48753	0.587	0.285	6.08924e-124	1
GATA2	3.59291e-187	1.48691	0.539	0.145	1.79645e-183	1
CHPF	9.54787e-195	1.48022	0.634	0.214	4.77393e-191	1
C1QTNF1	1.31684e-189	1.47381	0.703	0.348	6.58418e-186	1
PRTFDC1	2.02755e-75	1.47268	0.449	0.165	1.01378e-71	1
CD109	1.91087e-146	1.47235	0.527	0.161	9.55435e-143	1
FAM107A	1.44352e-10	1.4685	0.338	0.162	7.21762e-07	1
NGFR	1.36745e-23	1.46678	0.28	0.13	6.83723e-20	1
IER3	1.11274e-196	1.46656	0.597	0.253	5.56368e-193	1
F2R	0	1.4597	0.76	0.231	0	1
HRH1	9.63647e-61	1.45913	0.437	0.191	4.81823e-57	1
CCL19	3.10356e-15	1.45496	0.313	0.148	1.55178e-11	1
SLC38A5	2.62026e-50	1.4548	0.422	0.145	1.31013e-46	1
IL17D	2.22807e-31	1.45197	0.387	0.155	1.11403e-27	1
FJX1	1.61405e-152	1.44496	0.513	0.132	8.07025e-149	1
ANXA3	4.30571e-67	1.44275	0.425	0.123	2.15286e-63	1
TMEM100	2.91958e-62	1.44112	0.488	0.144	1.45979e-58	1
IL18BP	8.57173e-136	1.44106	0.537	0.16	4.28587e-132	1
NDUFA4L2	0	1.43992	0.822	0.258	0	1
JCAD	8.01762e-18	1.4367	0.383	0.182	4.00881e-14	1
SLITRK4	3.46769e-90	1.43663	0.467	0.135	1.73385e-86	1
HSP90B1	1.48948e-179	1.43485	0.685	0.352	7.44742e-176	1
ANXA1	1.18947e-223	1.43399	0.711	0.333	5.94733e-220	1
CGNL1	4.18945e-69	1.42811	0.467	0.19	2.09473e-65	1
AC104051.2	3.06149e-45	1.42694	0.356	0.118	1.53074e-41	1
ENC1	6.61816e-147	1.42664	0.449	0.137	3.30908e-143	1
C1S	4.27084e-275	1.42609	0.728	0.302	2.13542e-271	1
PTN	6.02874e-84	1.42224	0.536	0.254	3.01437e-80	1
LGALS3BP	5.25197e-105	1.41698	0.614	0.349	2.62599e-101	1
ANPEP	5.1553e-49	1.41266	0.448	0.129	2.57765e-45	1
AGAP2-AS1	9.40009e-115	1.41259	0.494	0.171	4.70005e-111	1
IGFBP4	2.32153e-108	1.4081	0.571	0.287	1.16076e-104	1
GRAMD1C	7.12369e-27	1.4049	0.381	0.173	3.56184e-23	1
NBL1	3.19501e-102	1.40186	0.638	0.375	1.5975e-98	1
SREBF1	0.000180501	1.40151	0.347	0.171	0.902503	1
CD200	3.701e-78	1.39881	0.532	0.253	1.8505e-74	1
AVIL	5.96515e-54	1.39588	0.348	0.128	2.98258e-50	1
MT1G	0.00679035	1.39408	0.266	0.162	1	1
GBP4	7.29212e-08	1.38762	0.273	0.151	0.000364606	1
CHIC2	7.40783e-62	1.38093	0.479	0.195	3.70391e-58	1
DPP7	2.68253e-274	1.36686	0.738	0.287	1.34127e-270	1
F3	2.20291e-06	1.36537	0.368	0.179	0.0110146	1
HHIPL1	1.24384e-12	1.36369	0.323	0.121	6.21919e-09	1
EMILIN1	1.08288e-46	1.36302	0.491	0.336	5.41439e-43	1
CMKLR1	2.66299e-177	1.36012	0.552	0.146	1.3315e-173	1
IFIT1	7.4024e-07	1.35891	0.304	0.249	0.0037012	1
STEAP4	6.35862e-160	1.3569	0.542	0.163	3.17931e-156	1
ADAMTSL2	5.45251e-12	1.35344	0.291	0.13	2.72626e-08	1
NME5	1.19421e-31	1.34574	0.382	0.147	5.97103e-28	1
UAP1	1.75582e-16	1.34557	0.415	0.24	8.77909e-13	1
LAMA2	1.54291e-128	1.34177	0.546	0.188	7.71453e-125	1
FXYD5	0	1.33178	0.854	0.295	0	1
SOCS3	1.56642e-191	1.32698	0.636	0.279	7.83212e-188	1
IQCG	1.70975e-12	1.32629	0.318	0.189	8.54876e-09	1
POSTN	3.57792e-96	1.32452	0.484	0.244	1.78896e-92	1
BST1	4.26206e-43	1.32007	0.418	0.146	2.13103e-39	1
FHL3	2.19502e-05	1.3191	0.372	0.298	0.109751	1
ROBO3	1.08537e-16	1.31854	0.419	0.161	5.42683e-13	1
MX1	0.000807878	1.30842	0.309	0.252	1	1
LINC01133	2.72545e-06	1.30783	0.363	0.114	0.0136273	1
FKBP10	2.68715e-192	1.30641	0.675	0.292	1.34357e-188	1
SH2D4A	0.000925424	1.30115	0.368	0.111	1	1
RETREG1	1.13559e-89	1.30001	0.479	0.141	5.67793e-86	1
MSX1	5.62546e-112	1.29995	0.554	0.184	2.81273e-108	1
RUNX1	3.06497e-19	1.29917	0.393	0.193	1.53248e-15	1
P2RY1	5.82439e-40	1.29206	0.353	0.15	2.91219e-36	1
PLIN2	4.40114e-09	1.28886	0.286	0.298	2.20057e-05	1
FMOD	2.20988e-35	1.28766	0.48	0.282	1.10494e-31	1
PLOD2	1.94964e-08	1.28587	0.391	0.263	9.74821e-05	1
RGS16	1.72124e-125	1.28191	0.496	0.207	8.60619e-122	1
TMEM91	1.79698e-11	1.27638	0.356	0.212	8.9849e-08	1
PHLDA2	8.88933e-126	1.27603	0.529	0.242	4.44467e-122	1
FGF14	4.39284e-27	1.27176	0.362	0.148	2.19642e-23	1
C1GALT1	4.56394e-38	1.27014	0.444	0.19	2.28197e-34	1
SEC14L2	2.83311e-12	1.26043	0.37	0.185	1.41655e-08	1
WWTR1	5.84186e-62	1.25577	0.52	0.335	2.92093e-58	1
CCL8	3.75461e-14	1.25409	0.253	0.164	1.8773e-10	1
CCL2	1.10705e-147	1.24376	0.542	0.24	5.53526e-144	1
ARL4D	8.6086e-35	1.24147	0.423	0.201	4.3043e-31	1
SAMHD1	7.7309e-77	1.24128	0.495	0.247	3.86545e-73	1
FCGR2A	1.64944e-05	1.23885	0.203	0.262	0.0824722	1
KCNT2	4.57142e-300	1.23547	0.703	0.165	2.28571e-296	1
APOE	5.13264e-269	1.2293	0.624	0.217	2.56632e-265	1
MEDAG	1.14886e-119	1.22727	0.541	0.172	5.7443e-116	1
HIST1H3A	0.000898716	1.22356	0.291	0.141	1	1
LRRC17	1.97151e-81	1.21257	0.546	0.293	9.85757e-78	1
IL1R1	9.62874e-72	1.21091	0.53	0.251	4.81437e-68	1
LMNA	4.45782e-79	1.20488	0.605	0.397	2.22891e-75	1
SIX1	1.61682e-06	1.19652	0.37	0.202	0.0080841	1
CASK	5.54052e-10	1.19317	0.369	0.295	2.77026e-06	1
SOX4	4.55935e-155	1.19277	0.632	0.288	2.27968e-151	1
LAMA4	1.60132e-60	1.18469	0.502	0.265	8.00659e-57	1
PDGFA	5.45404e-30	1.18261	0.46	0.36	2.72702e-26	1
EVL	5.05884e-98	1.17804	0.531	0.251	2.52942e-94	1
PYCARD	1.04106e-28	1.1749	0.423	0.226	5.20529e-25	1
NFKBIA	3.98089e-94	1.17393	0.573	0.327	1.99044e-90	1
IL34	3.85053e-131	1.16855	0.568	0.236	1.92527e-127	1
NUCB2	2.50417e-198	1.16553	0.678	0.31	1.25209e-194	1
MT1E	2.93827e-111	1.14765	0.591	0.322	1.46914e-107	1
2021-03-03	1.73493e-06	1.14587	0.304	0.181	0.00867465	1
ELK3	3.97411e-60	1.14507	0.436	0.189	1.98705e-56	1
PRR15	8.39737e-14	1.14212	0.359	0.152	4.19868e-10	1
NNMT	1.47307e-262	1.13957	0.709	0.31	7.36535e-259	1
RPLP0	6.32251e-116	1.13932	0.671	0.403	3.16125e-112	1
SLC29A1	2.13499e-61	1.13623	0.525	0.264	1.0675e-57	1
SAMD9L	1.50275e-07	1.13327	0.345	0.199	0.000751375	1
PPP3CA	2.72205e-52	1.12987	0.498	0.26	1.36102e-48	1
BBS5	1.08622e-09	1.1297	0.299	0.17	5.4311e-06	1
IFITM1	7.36861e-16	1.12672	0.391	0.209	3.6843e-12	1
PODXL	4.87956e-45	1.12241	0.38	0.094	2.43978e-41	1
HLA-B	8.91369e-207	1.12023	0.701	0.33	4.45684e-203	1
GALNT15	8.13298e-98	1.11859	0.488	0.127	4.06649e-94	1
DNAJB9	3.96182e-37	1.11819	0.462	0.272	1.98091e-33	1
PSMB8	2.13128e-12	1.11798	0.46	0.361	1.06564e-08	1
PTPRE	5.6725e-32	1.11641	0.381	0.205	2.83625e-28	1
LINC01686	3.05858e-12	1.11297	0.341	0.146	1.52929e-08	1
NFKBIZ	5.53817e-17	1.11246	0.433	0.274	2.76909e-13	1
LEFTY2	3.7992e-91	1.11069	0.486	0.183	1.8996e-87	1
ANXA2	9.19563e-228	1.11043	0.71	0.339	4.59781e-224	1
CDR2L	2.1651e-110	1.10674	0.472	0.158	1.08255e-106	1
SNAI1	1.63605e-137	1.10409	0.506	0.135	8.18026e-134	1
S100A4	5.68495e-78	1.10386	0.604	0.405	2.84247e-74	1
PLAU	8.53195e-06	1.10322	0.288	0.212	0.0426598	1
MT1A	4.99812e-78	1.102	0.37	0.163	2.49906e-74	1
PECAM1	1.83254e-45	1.10027	0.408	0.152	9.16272e-42	1
AZIN2	3.13208e-85	1.09813	0.465	0.156	1.56604e-81	1
BHLHE40	8.59714e-63	1.09696	0.448	0.214	4.29857e-59	1
PARP9	1.44265e-34	1.09671	0.421	0.25	7.21326e-31	1
CASP4	1.14489e-86	1.09357	0.533	0.246	5.72444e-83	1
TNFRSF14	9.35181e-24	1.09327	0.374	0.199	4.67591e-20	1
TENT5A	4.17432e-97	1.09217	0.586	0.314	2.08716e-93	1
SLC26A4	1.44533e-40	1.09198	0.394	0.138	7.22667e-37	1
TUBA1B	2.31856e-184	1.09035	0.693	0.352	1.15928e-180	1
RAB13	1.25887e-27	1.08491	0.535	0.409	6.29437e-24	1
NHSL1	2.38432e-20	1.08209	0.288	0.196	1.19216e-16	1
GPC1	1.48809e-57	1.08153	0.477	0.268	7.44047e-54	1
C2	4.9203e-49	1.08111	0.456	0.158	2.46015e-45	1
EDNRB	3.81824e-07	1.07993	0.256	0.165	0.00190912	1
BZW1	4.59063e-75	1.07777	0.599	0.381	2.29532e-71	1
PLPP1	1.7341e-149	1.07728	0.628	0.325	8.67051e-146	1
RELB	1.24332e-17	1.07334	0.318	0.164	6.21658e-14	1
SLC20A1	4.64667e-51	1.06983	0.461	0.169	2.32334e-47	1
DNMBP	4.29428e-06	1.06248	0.397	0.25	0.0214714	1
CYTL1	1.30336e-09	1.06167	0.35	0.149	6.51678e-06	1
SPSB1	1.07577e-09	1.06121	0.348	0.201	5.37885e-06	1
RARRES3	4.55944e-28	1.06113	0.443	0.285	2.27972e-24	1
ABI3BP	5.85366e-66	1.06032	0.528	0.259	2.92683e-62	1
ANK2	3.10811e-53	1.05919	0.443	0.187	1.55406e-49	1
IFI6	3.06087e-08	1.05512	0.409	0.338	0.000153044	1
LAMC1	2.5809e-15	1.055	0.422	0.288	1.29045e-11	1
DKK3	1.22334e-180	1.05457	0.71	0.367	6.11668e-177	1
BCL3	7.21035e-68	1.05414	0.411	0.19	3.60518e-64	1
XAF1	5.99617e-77	1.05263	0.447	0.199	2.99809e-73	1
FAM3B	3.64092e-21	1.04948	0.266	0.153	1.82046e-17	1
MLKL	4.06251e-40	1.04735	0.38	0.179	2.03126e-36	1
ZNF385A	2.57253e-68	1.0441	0.43	0.129	1.28627e-64	1
CCL4L2	7.66636e-05	1.04243	0.302	0.232	0.383318	1
TGFBR2	7.28349e-95	1.04159	0.579	0.305	3.64174e-91	1
GPM6B	5.38372e-178	1.03694	0.589	0.204	2.69186e-174	1
IRF7	1.39723e-20	1.03684	0.376	0.173	6.98615e-17	1
THBS1	1.45364e-15	1.03564	0.364	0.222	7.26818e-12	1
SNAPC1	1.19309e-18	1.02564	0.4	0.249	5.96545e-15	1
GADD45B	8.23566e-135	1.02313	0.622	0.334	4.11783e-131	1
DAAM1	2.34457e-89	1.02104	0.567	0.334	1.17228e-85	1
CTGF	1.90486e-71	1.01922	0.53	0.327	9.52429e-68	1
PCDHGA12	1.84746e-13	1.01891	0.394	0.184	9.23731e-10	1
ABCA6	5.58279e-214	1.01758	0.599	0.129	2.7914e-210	1
CSF1	1.12927e-37	1.01648	0.442	0.217	5.64635e-34	1
PCDHB11	0.00171383	1.01609	0.287	0.263	1	1
GPNMB	1.08892e-15	1.0159	0.463	0.338	5.44462e-12	1
COL5A1	2.04032e-34	1.01373	0.423	0.212	1.02016e-30	1
FAM3C	7.90721e-162	1.01262	0.645	0.289	3.9536e-158	1
CTSB	1.08134e-23	1.012	0.482	0.339	5.40668e-20	1
ITGA2	3.16546e-151	1.01177	0.542	0.164	1.58273e-147	1
CHSY1	3.24916e-91	1.00861	0.497	0.24	1.62458e-87	1
ADRA2A	6.48882e-95	1.00702	0.437	0.152	3.24441e-91	1
FAM129B	9.60785e-105	1.00331	0.519	0.222	4.80392e-101	1
PPIC	2.38319e-119	1.00327	0.622	0.355	1.19159e-115	1
CSRNP1	6.85804e-22	1.00291	0.353	0.217	3.42902e-18	1
HES1	9.27794e-186	1.00205	0.66	0.28	4.63897e-182	1
VEGFA	0.0021001	1.00154	0.339	0.216	1	1
COLEC12	1.62306e-116	1.00089	0.568	0.204	8.1153e-113	1
MT-CO3	2.0971e-248	3.98451	0.793	0.264	1.04855e-244	2
MT-CYB	3.51565e-226	3.62401	0.784	0.261	1.75783e-222	2
MT-ATP6	1.65293e-232	3.3533	0.787	0.266	8.26464e-229	2
MT-CO2	3.80741e-237	3.31846	0.802	0.283	1.90371e-233	2
MT-ND1	2.57722e-223	3.2561	0.766	0.253	1.28861e-219	2
MT-CO1	5.71259e-194	3.18725	0.76	0.322	2.8563e-190	2
FLNA	1.80243e-171	3.16819	0.675	0.281	9.01214e-168	2
MT-ND3	6.62508e-250	3.12747	0.8	0.27	3.31254e-246	2
DST	2.58279e-132	3.05267	0.702	0.322	1.29139e-128	2
MT-ND4	2.30409e-245	2.97491	0.801	0.268	1.15204e-241	2
MEGF6	1.83762e-69	2.93612	0.453	0.228	9.18811e-66	2
WSB1	4.36024e-109	2.77501	0.682	0.338	2.18012e-105	2
MT-ND5	4.30581e-194	2.7414	0.768	0.305	2.15291e-190	2
MT-ND2	1.366e-180	2.72112	0.745	0.267	6.83001e-177	2
KALRN	2.62383e-70	2.69606	0.486	0.213	1.31191e-66	2
PCDH7	1.97601e-95	2.6612	0.645	0.335	9.88006e-92	2
NEAT1	4.52085e-164	2.66078	0.746	0.336	2.26043e-160	2
HSPG2	8.17551e-73	2.62674	0.566	0.295	4.08775e-69	2
TRIM56	9.35564e-19	2.50756	0.41	0.276	4.67782e-15	2
ADGRL2	1.36977e-44	2.49528	0.39	0.239	6.84886e-41	2
CELF1	3.10248e-67	2.49028	0.49	0.222	1.55124e-63	2
STX16	4.64025e-52	2.48484	0.445	0.222	2.32013e-48	2
CARMN	6.9373e-105	2.47881	0.616	0.297	3.46865e-101	2
FTX	1.41326e-87	2.47568	0.56	0.252	7.06628e-84	2
CFLAR	1.80714e-47	2.41651	0.533	0.319	9.03568e-44	2
SMG1	8.13245e-64	2.41507	0.517	0.269	4.06622e-60	2
LPP	3.55473e-63	2.39897	0.547	0.339	1.77737e-59	2
JADE1	3.2175e-26	2.37994	0.36	0.257	1.60875e-22	2
PLXNA3	2.16186e-22	2.36054	0.335	0.24	1.08093e-18	2
MIR29B2CHG	6.82027e-30	2.35732	0.352	0.216	3.41014e-26	2
TNRC6A	1.82098e-40	2.35037	0.476	0.302	9.1049e-37	2
MTR	8.91568e-65	2.34561	0.456	0.217	4.45784e-61	2
MT-ND6	4.14464e-61	2.33915	0.52	0.249	2.07232e-57	2
NIPAL2	9.12992e-51	2.33885	0.355	0.231	4.56496e-47	2
FAM126B	2.75883e-76	2.32978	0.472	0.217	1.37941e-72	2
GGA3	1.28748e-30	2.32807	0.323	0.223	6.43741e-27	2
CRIM1	2.13228e-37	2.31912	0.477	0.328	1.06614e-33	2
AKAP9	8.0841e-30	2.30376	0.544	0.374	4.04205e-26	2
ANKRD36	7.81929e-28	2.3022	0.37	0.195	3.90964e-24	2
ATXN1	5.5127e-57	2.3022	0.459	0.238	2.75635e-53	2
MAGI1	5.71593e-52	2.28633	0.438	0.233	2.85797e-48	2
MYO9A	5.51304e-42	2.28105	0.445	0.251	2.75652e-38	2
PLXNB1	1.29344e-69	2.27861	0.416	0.195	6.46721e-66	2
TNK2	3.10319e-74	2.27561	0.417	0.19	1.55159e-70	2
LAMB2	4.7257e-29	2.27476	0.479	0.341	2.36285e-25	2
POLR2J3.1	3.51851e-29	2.27451	0.442	0.289	1.75926e-25	2
MGA	2.3512e-38	2.25639	0.405	0.224	1.1756e-34	2
STRADA	7.56176e-38	2.24829	0.345	0.201	3.78088e-34	2
ABHD2	5.01116e-31	2.23905	0.424	0.288	2.50558e-27	2
ALPK3	3.06056e-87	2.23812	0.408	0.166	1.53028e-83	2
CNKSR3	1.01343e-66	2.23029	0.439	0.219	5.06713e-63	2
NKTR	3.80273e-59	2.22902	0.554	0.325	1.90136e-55	2
FLNB	1.4998e-31	2.22209	0.371	0.205	7.49901e-28	2
SLC25A27	4.06935e-110	2.21593	0.483	0.199	2.03468e-106	2
SCUBE3	9.21274e-88	2.21476	0.404	0.188	4.60637e-84	2
PLEC	1.11287e-49	2.21397	0.477	0.278	5.56434e-46	2
LTBP4	5.57049e-58	2.20443	0.611	0.378	2.78524e-54	2
ZZEF1	1.40808e-86	2.20231	0.431	0.174	7.0404e-83	2
ITGA8	2.16768e-66	2.19738	0.556	0.333	1.08384e-62	2
KHDC4	1.87654e-28	2.19602	0.385	0.238	9.38272e-25	2
HERC2	1.3828e-33	2.19302	0.419	0.258	6.91402e-30	2
FBXL7	5.22164e-61	2.18886	0.384	0.19	2.61082e-57	2
ITGA10	5.30331e-46	2.18812	0.552	0.371	2.65165e-42	2
NINL	3.37433e-34	2.18518	0.378	0.239	1.68717e-30	2
PILRB	2.9297e-34	2.16453	0.399	0.238	1.46485e-30	2
INTS3	8.98885e-31	2.16398	0.385	0.224	4.49443e-27	2
UBR4	2.58911e-52	2.16064	0.446	0.223	1.29456e-48	2
ZFHX3	3.97834e-27	2.15609	0.502	0.366	1.98917e-23	2
NHLRC3	3.83343e-09	2.1448	0.263	0.242	1.91671e-05	2
CSPG4	3.52187e-81	2.14243	0.525	0.234	1.76094e-77	2
SYT11	1.5775e-40	2.13792	0.42	0.256	7.88748e-37	2
NAV1	2.44707e-38	2.13738	0.38	0.221	1.22353e-34	2
ZNF518A	1.89954e-39	2.13657	0.403	0.253	9.49771e-36	2
MTRNR2L12	2.01054e-94	2.13271	0.664	0.355	1.00527e-90	2
VCL	4.08303e-40	2.12798	0.49	0.324	2.04152e-36	2
CCDC142	1.61817e-46	2.12713	0.341	0.216	8.09087e-43	2
MEMO1	2.4723e-72	2.12545	0.4	0.194	1.23615e-68	2
HERC4	7.33011e-24	2.11909	0.365	0.271	3.66505e-20	2
SYNE1	1.1054e-30	2.10868	0.491	0.349	5.52701e-27	2
AGO3	4.82509e-45	2.10479	0.464	0.238	2.41254e-41	2
KBTBD7	1.27433e-12	2.1032	0.254	0.239	6.37164e-09	2
OGA	1.6734e-61	2.10222	0.505	0.264	8.36699e-58	2
DCUN1D3	5.10803e-90	2.09855	0.454	0.212	2.55402e-86	2
ZMAT1	5.07566e-43	2.09497	0.407	0.251	2.53783e-39	2
VCAN	1.42836e-71	2.09224	0.605	0.403	7.14179e-68	2
MIRLET7BHG	6.35162e-78	2.08985	0.485	0.206	3.17581e-74	2
KIAA2026	3.46025e-28	2.08972	0.416	0.295	1.73013e-24	2
VPS13D	3.36827e-16	2.08898	0.275	0.197	1.68413e-12	2
MLXIP	2.0184e-30	2.08462	0.399	0.243	1.0092e-26	2
TLN2	4.0265e-31	2.07937	0.439	0.284	2.01325e-27	2
SETD2	2.86883e-28	2.07503	0.384	0.268	1.43442e-24	2
NAV2	1.01935e-57	2.07497	0.439	0.222	5.09676e-54	2
CCDC144A	1.27661e-08	2.07198	0.263	0.173	6.38306e-05	2
SCRIB	1.38503e-87	2.07124	0.41	0.166	6.92517e-84	2
CDH13	7.87e-44	2.06958	0.563	0.354	3.935e-40	2
ALS2	7.72693e-96	2.06257	0.49	0.239	3.86346e-92	2
NACC2	1.93291e-49	2.06041	0.376	0.198	9.66456e-46	2
AC245060.5	2.81508e-63	2.05329	0.409	0.203	1.40754e-59	2
KIRREL1	8.5306e-30	2.04593	0.379	0.258	4.2653e-26	2
ACOT11	1.74513e-100	2.04026	0.419	0.19	8.72564e-97	2
AP002026.1	5.14402e-50	2.04019	0.341	0.203	2.57201e-46	2
Z97200.1	1.40137e-70	2.03847	0.387	0.178	7.00687e-67	2
NSUN4	2.85844e-17	2.03639	0.259	0.205	1.42922e-13	2
ZNF326	2.31721e-09	2.0345	0.293	0.305	1.1586e-05	2
FOXO3	4.85311e-19	2.03235	0.41	0.286	2.42656e-15	2
LIMA1	1.35786e-30	2.03014	0.535	0.385	6.78931e-27	2
VPS13A	3.23941e-34	2.02788	0.414	0.241	1.61971e-30	2
C20orf194	1.65954e-80	2.02517	0.465	0.231	8.2977e-77	2
HEATR5B	2.45223e-38	2.02495	0.393	0.239	1.22612e-34	2
MADD	4.03329e-30	2.02313	0.363	0.252	2.01664e-26	2
MACF1	1.8656e-85	2.01745	0.619	0.321	9.32801e-82	2
AC124312.1	1.2677e-84	2.01701	0.309	0.14	6.33851e-81	2
RALGAPA1	2.86875e-39	2.01601	0.437	0.255	1.43438e-35	2
SORT1	2.79659e-53	2.01485	0.51	0.283	1.39829e-49	2
ARID1A	6.61195e-30	2.01211	0.409	0.258	3.30597e-26	2
GK	4.61058e-90	2.00955	0.367	0.176	2.30529e-86	2
TPCN1	1.1995e-41	2.00272	0.429	0.236	5.99748e-38	2
SZT2	2.33398e-73	1.99294	0.442	0.206	1.16699e-69	2
ARMC5	1.74324e-80	1.99157	0.398	0.199	8.71618e-77	2
TMEM130	1.30486e-37	1.991	0.333	0.201	6.52429e-34	2
MNT	2.93485e-13	1.99084	0.334	0.255	1.46743e-09	2
MAPK8IP3	6.03913e-36	1.98939	0.377	0.243	3.01957e-32	2
SGSM2	4.39059e-13	1.9885	0.281	0.244	2.1953e-09	2
AQP1	1.01522e-66	1.9883	0.633	0.372	5.07611e-63	2
PHKB	1.69609e-21	1.98776	0.351	0.262	8.48044e-18	2
SNX30	1.2128e-65	1.98735	0.431	0.213	6.06398e-62	2
ABCC3	7.47242e-58	1.98425	0.386	0.207	3.73621e-54	2
PLXDC2	4.54325e-46	1.98292	0.531	0.314	2.27163e-42	2
SEMA6D	6.64601e-84	1.98254	0.426	0.183	3.32301e-80	2
ACAP3	1.39492e-46	1.96943	0.411	0.224	6.97462e-43	2
GPR135	1.79967e-72	1.9631	0.356	0.188	8.99834e-69	2
WDR26	2.22112e-68	1.95592	0.427	0.186	1.11056e-64	2
CHML	7.41845e-47	1.9502	0.275	0.198	3.70922e-43	2
PLAGL1	1.0635e-36	1.94778	0.477	0.284	5.31748e-33	2
AGO2	1.02759e-29	1.94625	0.371	0.234	5.13797e-26	2
FAT4	7.26332e-46	1.94579	0.461	0.25	3.63166e-42	2
INPPL1	2.43377e-46	1.94221	0.425	0.248	1.21689e-42	2
CDK6	1.36307e-14	1.93522	0.279	0.23	6.81535e-11	2
FZD7	1.96421e-09	1.9352	0.293	0.251	9.82105e-06	2
HMCN1	2.23122e-81	1.93415	0.549	0.261	1.11561e-77	2
JPH2	5.22361e-68	1.93234	0.364	0.209	2.6118e-64	2
KATNBL1	7.84416e-18	1.92917	0.331	0.277	3.92208e-14	2
ZFPM2	2.72999e-22	1.9255	0.345	0.246	1.365e-18	2
LTBP3	1.29377e-53	1.92141	0.586	0.358	6.46883e-50	2
COL6A1	4.9516e-75	1.91931	0.664	0.376	2.4758e-71	2
LUC7L3	7.39545e-55	1.91403	0.585	0.353	3.69773e-51	2
INTS9	2.84896e-56	1.91343	0.382	0.241	1.42448e-52	2
SLC4A7	1.72786e-29	1.91226	0.459	0.295	8.63932e-26	2
ZNF500	8.7015e-36	1.9037	0.293	0.2	4.35075e-32	2
PNISR	3.69549e-84	1.90328	0.666	0.369	1.84774e-80	2
KIAA0355	2.3657e-43	1.90188	0.337	0.205	1.18285e-39	2
GOLGA8B	3.76321e-34	1.89951	0.4	0.242	1.8816e-30	2
MMS19	2.81275e-69	1.89922	0.384	0.184	1.40638e-65	2
FNIP2	3.96487e-75	1.89741	0.518	0.231	1.98244e-71	2
CAPN15	1.38556e-18	1.89686	0.263	0.244	6.92782e-15	2
NISCH	8.33339e-27	1.89397	0.356	0.227	4.1667e-23	2
CHD1	8.29875e-23	1.89334	0.385	0.295	4.14938e-19	2
PWAR6	1.59439e-62	1.89204	0.45	0.182	7.97195e-59	2
DGKH	1.34057e-47	1.88998	0.425	0.24	6.70287e-44	2
ITGA1	6.70188e-60	1.8895	0.56	0.343	3.35094e-56	2
DIAPH1	3.6793e-24	1.88784	0.358	0.248	1.83965e-20	2
NTRK3	2.04382e-44	1.88653	0.385	0.256	1.02191e-40	2
DMXL2	1.20668e-40	1.88644	0.353	0.228	6.03341e-37	2
ATP8B2	1.77189e-60	1.88603	0.409	0.182	8.85947e-57	2
POU2F1	5.3616e-63	1.88515	0.461	0.225	2.6808e-59	2
LUC7L	3.4246e-18	1.88448	0.368	0.272	1.7123e-14	2
GDPD5	4.95279e-43	1.88231	0.323	0.208	2.47639e-39	2
ENGASE	5.70186e-31	1.88177	0.322	0.223	2.85093e-27	2
SEMA3C	4.04164e-93	1.88142	0.429	0.153	2.02082e-89	2
PDE4DIP	2.60808e-31	1.87875	0.371	0.273	1.30404e-27	2
BMPR2	1.64119e-10	1.87869	0.385	0.295	8.20593e-07	2
HEATR5A	2.90297e-65	1.87824	0.436	0.212	1.45148e-61	2
ZNF10	2.76544e-46	1.87799	0.377	0.214	1.38272e-42	2
DAB2IP	2.11479e-45	1.87565	0.374	0.245	1.05739e-41	2
ZSWIM6	2.12474e-26	1.87413	0.294	0.191	1.06237e-22	2
ANKHD1	1.49423e-72	1.87409	0.43	0.232	7.47113e-69	2
MON2	1.36525e-55	1.87263	0.464	0.235	6.82626e-52	2
DCAF10	2.16676e-10	1.87085	0.302	0.25	1.08338e-06	2
ATP13A3	6.00022e-32	1.87067	0.402	0.249	3.00011e-28	2
EIF2AK3	2.29822e-17	1.8649	0.294	0.236	1.14911e-13	2
FN1	8.22404e-135	1.86456	0.701	0.334	4.11202e-131	2
REV1	1.28916e-17	1.8639	0.355	0.25	6.44582e-14	2
DMTF1	2.57506e-55	1.86372	0.403	0.205	1.28753e-51	2
DMD	3.60754e-84	1.8635	0.588	0.305	1.80377e-80	2
KPNA6	2.27562e-31	1.86278	0.33	0.235	1.13781e-27	2
PTCD3	1.3389e-50	1.86149	0.418	0.251	6.69448e-47	2
PIEZO1	2.87012e-74	1.85457	0.418	0.211	1.43506e-70	2
ANTXR1	2.04891e-22	1.8538	0.504	0.373	1.02445e-18	2
GK5	3.01092e-35	1.8499	0.387	0.225	1.50546e-31	2
SACS	8.86393e-85	1.84939	0.509	0.196	4.43196e-81	2
RGS11	1.06304e-51	1.84839	0.35	0.219	5.3152e-48	2
ATG2B	2.64311e-59	1.84683	0.355	0.209	1.32156e-55	2
AKNA	2.97945e-83	1.84613	0.416	0.178	1.48972e-79	2
PPP1R12B	1.19212e-90	1.84566	0.58	0.306	5.9606e-87	2
ARHGEF10	9.36906e-45	1.84226	0.403	0.216	4.68453e-41	2
SGSM1	4.96298e-84	1.84201	0.306	0.145	2.48149e-80	2
EFCAB13	1.98539e-42	1.84077	0.267	0.19	9.92697e-39	2
ALG1L2	2.8346e-38	1.83587	0.301	0.201	1.4173e-34	2
IFRD1	0.00183177	1.83333	0.311	0.339	1	2
NOVA1	9.10892e-31	1.82996	0.334	0.219	4.55446e-27	2
TNRC6C	5.48871e-24	1.82802	0.354	0.261	2.74436e-20	2
WFS1	1.32827e-18	1.82665	0.311	0.207	6.64134e-15	2
USP47	2.98408e-27	1.82458	0.446	0.309	1.49204e-23	2
FNDC3B	2.634e-35	1.82353	0.421	0.275	1.317e-31	2
RASA4	7.60891e-31	1.82273	0.362	0.261	3.80446e-27	2
LCAT	2.29002e-44	1.82208	0.383	0.239	1.14501e-40	2
RBM5	4.44555e-45	1.82098	0.477	0.275	2.22277e-41	2
PRPF4B	1.0598e-22	1.81935	0.509	0.393	5.299e-19	2
MINK1	2.45396e-39	1.81779	0.297	0.16	1.22698e-35	2
CATSPER2	1.81451e-34	1.81541	0.343	0.233	9.07257e-31	2
PIGG	2.29357e-23	1.81131	0.328	0.259	1.14678e-19	2
MUC1	5.87163e-52	1.81063	0.349	0.214	2.93581e-48	2
PFKFB3	2.74867e-20	1.80984	0.304	0.255	1.37433e-16	2
TCF7L1	2.6747e-41	1.80735	0.431	0.257	1.33735e-37	2
CDH11	2.6078e-15	1.8053	0.381	0.314	1.3039e-11	2
LRIG2	4.22686e-38	1.80513	0.361	0.203	2.11343e-34	2
ZNF385D	6.86878e-22	1.80483	0.304	0.267	3.43439e-18	2
CLK4	7.97072e-29	1.80363	0.369	0.252	3.98536e-25	2
KAT2A	2.61912e-41	1.80306	0.353	0.218	1.30956e-37	2
DDR2	1.10077e-11	1.80164	0.395	0.329	5.50385e-08	2
MAP3K1	1.37696e-18	1.80135	0.273	0.226	6.88482e-15	2
PLA2R1	2.08701e-73	1.79966	0.519	0.237	1.0435e-69	2
HOMEZ	3.7285e-65	1.7976	0.342	0.198	1.86425e-61	2
FGFR1OP	6.37664e-87	1.79533	0.436	0.172	3.18832e-83	2
CMTM4	9.7431e-46	1.7948	0.316	0.219	4.87155e-42	2
MAP2	3.17681e-40	1.79326	0.382	0.231	1.58841e-36	2
ENTPD4	5.73269e-113	1.7928	0.484	0.189	2.86634e-109	2
YEATS2	1.32276e-62	1.78926	0.387	0.211	6.6138e-59	2
RNF207	1.19474e-37	1.7884	0.292	0.182	5.97369e-34	2
COL27A1	2.79779e-44	1.785	0.313	0.184	1.3989e-40	2
PHACTR1	5.59907e-64	1.78355	0.38	0.221	2.79954e-60	2
SMC5	1.14464e-08	1.7806	0.352	0.32	5.72322e-05	2
AHI1	1.08799e-28	1.7793	0.481	0.338	5.43993e-25	2
TANC2	4.35358e-38	1.77	0.454	0.288	2.17679e-34	2
HIF3A	6.90095e-48	1.76813	0.287	0.185	3.45047e-44	2
ISLR	4.02651e-33	1.76756	0.437	0.354	2.01326e-29	2
FSTL1	1.25125e-44	1.76614	0.535	0.362	6.25624e-41	2
KIAA1614	5.23309e-44	1.76375	0.359	0.231	2.61654e-40	2
MAP3K10	1.59392e-26	1.7632	0.268	0.222	7.96962e-23	2
SUGP2	2.47608e-11	1.76276	0.288	0.217	1.23804e-07	2
AHNAK	7.21303e-67	1.75944	0.648	0.366	3.60652e-63	2
DGKD	6.12957e-14	1.75843	0.292	0.244	3.06478e-10	2
NTN1	1.5555e-83	1.75808	0.461	0.214	7.77749e-80	2
KIAA1109	3.17568e-48	1.75765	0.488	0.287	1.58784e-44	2
ADGRE5	1.75662e-17	1.75759	0.378	0.291	8.7831e-14	2
GABRE	4.13194e-48	1.75528	0.382	0.202	2.06597e-44	2
PREX2	3.44752e-22	1.75169	0.323	0.277	1.72376e-18	2
ZNF117	4.48337e-32	1.75159	0.376	0.244	2.24168e-28	2
ZDHHC13	6.22044e-32	1.74882	0.33	0.226	3.11022e-28	2
PCNX1	1.10265e-21	1.74796	0.364	0.251	5.51326e-18	2
PSAP	1.80291e-31	1.74652	0.602	0.419	9.01457e-28	2
ZNF780B	1.55212e-47	1.74104	0.389	0.252	7.76059e-44	2
NUMBL	4.10842e-21	1.74014	0.331	0.242	2.05421e-17	2
GPATCH2	5.98509e-31	1.73862	0.402	0.262	2.99254e-27	2
LTBP2	1.17724e-43	1.73781	0.553	0.398	5.88619e-40	2
NBPF26	1.26307e-42	1.7374	0.263	0.167	6.31533e-39	2
ZNF266	8.92364e-52	1.73628	0.289	0.186	4.46182e-48	2
SPICE1	3.25469e-36	1.73196	0.307	0.19	1.62734e-32	2
ARFGEF1	1.36911e-24	1.72862	0.33	0.248	6.84556e-21	2
IGF1R	2.78836e-37	1.72772	0.437	0.269	1.39418e-33	2
MBNL1	2.73803e-69	1.72425	0.656	0.367	1.36901e-65	2
UTRN	8.29824e-49	1.72283	0.589	0.375	4.14912e-45	2
SHE	4.09469e-98	1.72063	0.339	0.157	2.04734e-94	2
CASC15	1.35192e-43	1.7206	0.318	0.243	6.75961e-40	2
FIZ1	8.13638e-57	1.72054	0.293	0.209	4.06819e-53	2
TET2	1.30247e-29	1.72021	0.35	0.215	6.51234e-26	2
AC005261.1	2.75436e-60	1.71904	0.438	0.207	1.37718e-56	2
SLC24A3	4.34215e-45	1.71828	0.322	0.206	2.17107e-41	2
HDAC4	1.60151e-50	1.7177	0.288	0.175	8.00755e-47	2
MCAM	7.52537e-39	1.71584	0.466	0.341	3.76268e-35	2
STK38	7.7055e-11	1.71536	0.258	0.236	3.85275e-07	2
DPYSL3	3.33651e-08	1.71488	0.365	0.349	0.000166825	2
CACNA1C	2.55514e-47	1.71246	0.424	0.221	1.27757e-43	2
KANTR	7.58711e-53	1.71139	0.492	0.259	3.79356e-49	2
ZNF70	3.12826e-29	1.70874	0.357	0.235	1.56413e-25	2
ELN	1.06042e-40	1.70732	0.442	0.29	5.3021e-37	2
BIRC2	2.77685e-06	1.70653	0.276	0.287	0.0138843	2
SUN2	8.72361e-32	1.70608	0.51	0.343	4.3618e-28	2
STARD9	7.25406e-93	1.70589	0.458	0.185	3.62703e-89	2
NPIPB5	8.01509e-113	1.70526	0.565	0.216	4.00754e-109	2
PDGFRB	6.75766e-54	1.70145	0.576	0.362	3.37883e-50	2
FAM160A2	4.3777e-16	1.70131	0.298	0.235	2.18885e-12	2
ZNF865	5.03476e-49	1.70044	0.278	0.168	2.51738e-45	2
NLN	1.75286e-40	1.69921	0.27	0.187	8.76428e-37	2
CCDC14	1.99132e-27	1.69779	0.4	0.275	9.95661e-24	2
TTBK2	2.00653e-32	1.69686	0.365	0.224	1.00326e-28	2
PLEKHM1	6.8671e-40	1.69641	0.38	0.224	3.43355e-36	2
ADAM33	6.66602e-64	1.69591	0.403	0.191	3.33301e-60	2
TRPS1	1.00479e-39	1.69303	0.421	0.237	5.02395e-36	2
ZNFX1	8.08358e-48	1.69199	0.447	0.236	4.04179e-44	2
AC048341.1	6.85844e-46	1.68928	0.294	0.202	3.42922e-42	2
COL21A1	1.66935e-23	1.68564	0.471	0.323	8.34674e-20	2
GOLGA6L4	2.56724e-37	1.68544	0.348	0.205	1.28362e-33	2
ECE1	6.70725e-41	1.68473	0.444	0.292	3.35363e-37	2
POLE	5.06299e-75	1.68386	0.358	0.155	2.5315e-71	2
PPM1L	3.71039e-52	1.68128	0.421	0.235	1.85519e-48	2
FREM1	3.31661e-57	1.68013	0.257	0.152	1.65831e-53	2
VSTM4	1.57646e-08	1.67954	0.271	0.277	7.88228e-05	2
LRRC37A2	1.18965e-58	1.67768	0.42	0.213	5.94824e-55	2
PPP1R3B	6.06139e-23	1.67455	0.415	0.284	3.03069e-19	2
NIN	3.4075e-37	1.67433	0.419	0.264	1.70375e-33	2
GALNT10	8.32981e-11	1.6733	0.271	0.23	4.16491e-07	2
PLXNA2	6.08989e-38	1.67263	0.385	0.215	3.04494e-34	2
CDKL5	1.92214e-39	1.67142	0.357	0.226	9.61071e-36	2
CNTN4	1.94076e-28	1.67082	0.4	0.265	9.70378e-25	2
INSR	1.93221e-22	1.66899	0.362	0.249	9.66106e-19	2
USP37	2.15283e-43	1.66891	0.418	0.256	1.07642e-39	2
SEMA4B	1.82789e-32	1.66801	0.38	0.281	9.13947e-29	2
BAHD1	1.70165e-84	1.6679	0.385	0.177	8.50823e-81	2
PLEKHG3	3.24137e-12	1.66766	0.356	0.269	1.62068e-08	2
MAP3K6	1.26709e-09	1.66588	0.312	0.27	6.33543e-06	2
ANK3	1.22094e-47	1.66379	0.445	0.285	6.10471e-44	2
ZDHHC7	4.60072e-11	1.66066	0.275	0.239	2.30036e-07	2
PHLDB1	1.1185e-65	1.65956	0.49	0.265	5.59251e-62	2
AKAP11	4.60574e-11	1.65563	0.276	0.254	2.30287e-07	2
ZNF430	7.27264e-16	1.65399	0.267	0.263	3.63632e-12	2
SLC26A2	1.61262e-51	1.65304	0.431	0.228	8.0631e-48	2
ELP2	1.42335e-14	1.65293	0.314	0.252	7.11674e-11	2
NUDT4	1.90233e-06	1.65266	0.436	0.434	0.00951164	2
MRVI1	6.7982e-40	1.65226	0.457	0.315	3.3991e-36	2
LTBP1	6.15364e-64	1.65037	0.618	0.365	3.07682e-60	2
ANKRD17	7.26095e-20	1.64878	0.358	0.236	3.63048e-16	2
PRUNE2	4.70404e-101	1.64816	0.569	0.276	2.35202e-97	2
SLC38A2	1.85695e-27	1.64747	0.548	0.397	9.28474e-24	2
FARP2	2.67542e-29	1.6473	0.316	0.21	1.33771e-25	2
PPIP5K2	3.10825e-17	1.64482	0.381	0.285	1.55412e-13	2
LRBA	1.36057e-20	1.64227	0.309	0.244	6.80286e-17	2
BMPR1A	5.22782e-71	1.63821	0.47	0.223	2.61391e-67	2
PTGIR	5.21517e-12	1.63609	0.358	0.355	2.60759e-08	2
DUSP3	1.17872e-18	1.63417	0.306	0.247	5.89359e-15	2
ZC3HAV1	1.56057e-15	1.63376	0.344	0.262	7.80285e-12	2
RCC2	1.01757e-65	1.63371	0.465	0.255	5.08783e-62	2
WBP1L	2.73531e-25	1.63274	0.304	0.221	1.36765e-21	2
WDFY3	4.33222e-28	1.63198	0.37	0.254	2.16611e-24	2
PANX1	3.61939e-26	1.63166	0.31	0.243	1.8097e-22	2
ADAMTS3	4.08282e-54	1.63145	0.329	0.232	2.04141e-50	2
TCF20	1.44372e-20	1.63134	0.311	0.217	7.21862e-17	2
DYRK1A	1.05071e-34	1.63129	0.374	0.212	5.25354e-31	2
TMEM181	1.89109e-58	1.63102	0.424	0.223	9.45544e-55	2
TECPR1	1.92089e-26	1.63069	0.305	0.229	9.60446e-23	2
ERBB4	1.77777e-49	1.62864	0.419	0.225	8.88884e-46	2
NDE1	8.7554e-16	1.62708	0.293	0.234	4.3777e-12	2
NIPBL	2.54822e-13	1.62639	0.409	0.332	1.27411e-09	2
PKDCC	3.02189e-24	1.62552	0.353	0.255	1.51095e-20	2
KIAA0895L	1.46114e-24	1.62397	0.296	0.269	7.30571e-21	2
ENPP4	2.86778e-32	1.62354	0.383	0.263	1.43389e-28	2
SBF2	4.69898e-29	1.62342	0.353	0.227	2.34949e-25	2
LAMA5	9.63941e-42	1.62221	0.348	0.203	4.81971e-38	2
JAG1	4.72649e-60	1.62188	0.583	0.342	2.36325e-56	2
NR2F2-AS1	4.22788e-58	1.6217	0.394	0.215	2.11394e-54	2
PUM2	1.19224e-70	1.61984	0.48	0.214	5.96119e-67	2
MYH11	1.77209e-47	1.61723	0.489	0.346	8.86045e-44	2
BAZ1B	2.49768e-16	1.61711	0.391	0.318	1.24884e-12	2
KCNQ1OT1	4.72226e-21	1.61641	0.274	0.24	2.36113e-17	2
FAM129A	1.70213e-26	1.61582	0.49	0.335	8.51063e-23	2
ANKRD36C	3.93542e-42	1.61566	0.426	0.228	1.96771e-38	2
MMP19	6.13839e-41	1.61452	0.341	0.208	3.06919e-37	2
SYNE3	6.01787e-31	1.61399	0.352	0.237	3.00893e-27	2
APC	1.67005e-16	1.61255	0.352	0.279	8.35025e-13	2
MAST2	1.13574e-48	1.61227	0.412	0.218	5.67868e-45	2
PLA2G6	3.73504e-64	1.61204	0.381	0.2	1.86752e-60	2
ABL2	3.77474e-29	1.6112	0.367	0.236	1.88737e-25	2
ATG16L1	0.000378705	1.61089	0.265	0.269	1	2
RBM15	5.8144e-40	1.60637	0.357	0.228	2.9072e-36	2
PHKA1	2.9868e-49	1.60615	0.43	0.227	1.4934e-45	2
RFX2	9.51897e-49	1.60499	0.263	0.165	4.75948e-45	2
TMEM192	3.38459e-26	1.60428	0.348	0.258	1.69229e-22	2
WDR24	4.46422e-50	1.6042	0.396	0.248	2.23211e-46	2
KMT2D	3.47554e-35	1.60332	0.407	0.25	1.73777e-31	2
MDN1	2.46309e-127	1.60041	0.545	0.2	1.23155e-123	2
ZNF91	3.59533e-11	1.59993	0.352	0.274	1.79766e-07	2
ITPR1	4.42057e-44	1.5998	0.379	0.224	2.21028e-40	2
MARK3	1.1483e-16	1.59952	0.357	0.282	5.7415e-13	2
UBR1	3.9344e-15	1.59949	0.333	0.248	1.9672e-11	2
PAXIP1	1.62635e-40	1.59632	0.351	0.224	8.13174e-37	2
ATAD2B	6.44431e-36	1.59563	0.374	0.219	3.22216e-32	2
ITPR3	2.22742e-47	1.59535	0.28	0.172	1.11371e-43	2
KLHL15	2.0331e-42	1.59453	0.293	0.196	1.01655e-38	2
BIRC6	8.64489e-32	1.59268	0.427	0.272	4.32245e-28	2
C14orf132	1.38624e-25	1.59178	0.345	0.242	6.9312e-22	2
CAMSAP2	6.31165e-31	1.59036	0.418	0.278	3.15583e-27	2
CUL9	1.26884e-48	1.59009	0.453	0.241	6.34421e-45	2
TRIM38	3.06081e-23	1.58819	0.36	0.279	1.53041e-19	2
PRDM6	1.12998e-19	1.58553	0.415	0.331	5.64991e-16	2
ZNF502	2.46739e-24	1.58419	0.288	0.228	1.23369e-20	2
NAIP	1.94517e-44	1.58415	0.33	0.19	9.72586e-41	2
TNXB	7.74681e-48	1.58323	0.409	0.276	3.8734e-44	2
TMEM161B	2.11433e-42	1.58227	0.393	0.245	1.05716e-38	2
FAM160B1	2.59103e-29	1.58172	0.345	0.208	1.29551e-25	2
S100A8	2.71579e-63	1.58073	0.398	0.24	1.35789e-59	2
CEP170	6.22116e-06	1.57884	0.326	0.297	0.0311058	2
RBM6	7.59533e-23	1.57813	0.384	0.291	3.79766e-19	2
JAK2	1.64416e-28	1.57599	0.39	0.265	8.22081e-25	2
GIT1	5.76837e-07	1.57578	0.28	0.274	0.00288419	2
ZNF605	8.93811e-17	1.57554	0.29	0.257	4.46906e-13	2
IBTK	4.52943e-18	1.57412	0.374	0.294	2.26472e-14	2
SLFN5	5.33967e-05	1.57404	0.252	0.279	0.266983	2
SLK	3.99764e-06	1.57402	0.336	0.325	0.0199882	2
MYLIP	6.35663e-25	1.57305	0.404	0.299	3.17831e-21	2
FAM160B2	6.58559e-28	1.57002	0.358	0.23	3.2928e-24	2
ATP2B4	5.63395e-64	1.56817	0.572	0.323	2.81698e-60	2
KIF13A	1.80717e-32	1.56812	0.403	0.279	9.03583e-29	2
DNASE1	5.02104e-44	1.56708	0.357	0.194	2.51052e-40	2
DYNC2H1	1.54206e-32	1.56437	0.4	0.237	7.7103e-29	2
SLIT3	6.64485e-16	1.56329	0.391	0.324	3.32243e-12	2
ABCA1	1.85978e-16	1.5631	0.32	0.263	9.29889e-13	2
EGFR	2.57599e-52	1.56222	0.424	0.225	1.28799e-48	2
SETD1B	1.34517e-52	1.56023	0.405	0.203	6.72585e-49	2
TLR4	5.8637e-49	1.55958	0.352	0.219	2.93185e-45	2
MBTPS2	3.38421e-18	1.55932	0.28	0.216	1.6921e-14	2
NBPF11	1.71355e-62	1.55914	0.375	0.177	8.56775e-59	2
FBN1	2.61455e-54	1.55891	0.522	0.342	1.30727e-50	2
GOLGB1	2.01028e-19	1.55854	0.524	0.377	1.00514e-15	2
ADAMTS6	1.11007e-36	1.55767	0.341	0.232	5.55034e-33	2
FZD4	6.59248e-24	1.55675	0.348	0.246	3.29624e-20	2
DDX17	6.88934e-118	1.55654	0.706	0.348	3.44467e-114	2
RNF213	2.64913e-36	1.55621	0.469	0.301	1.32456e-32	2
ZFP36L1	8.19604e-22	1.5526	0.532	0.389	4.09802e-18	2
TRANK1	8.67732e-27	1.54975	0.307	0.219	4.33866e-23	2
SULF1	5.67176e-42	1.54966	0.559	0.379	2.83588e-38	2
PABPC4L	4.32929e-61	1.54952	0.359	0.199	2.16465e-57	2
ARHGEF7	3.70204e-29	1.54858	0.388	0.243	1.85102e-25	2
ASAP1	1.33573e-11	1.54708	0.36	0.321	6.67865e-08	2
PRRT2	4.60272e-08	1.54622	0.268	0.252	0.000230136	2
NEO1	5.75536e-40	1.54497	0.373	0.216	2.87768e-36	2
FRY	5.44928e-57	1.54303	0.488	0.262	2.72464e-53	2
ODF2L	1.86754e-08	1.53944	0.343	0.342	9.33768e-05	2
TXNDC16	3.90591e-32	1.53871	0.317	0.212	1.95296e-28	2
PLCG2	7.87521e-31	1.53857	0.448	0.295	3.93761e-27	2
UBA7	6.3828e-21	1.53841	0.332	0.229	3.1914e-17	2
SMARCC1	1.96998e-14	1.53816	0.285	0.255	9.84988e-11	2
NBPF14	1.06137e-19	1.53668	0.336	0.249	5.30686e-16	2
SH2B3	1.58866e-53	1.53534	0.376	0.228	7.9433e-50	2
HECTD1	6.50796e-28	1.53475	0.416	0.296	3.25398e-24	2
FOXN3	9.33595e-08	1.53458	0.306	0.32	0.000466798	2
RAD54L2	1.87806e-48	1.53395	0.377	0.199	9.39029e-45	2
NIPAL3	1.43284e-54	1.53373	0.268	0.2	7.16419e-51	2
ITGAV	4.81671e-46	1.5333	0.488	0.306	2.40836e-42	2
KIAA0319L	4.60307e-20	1.52969	0.329	0.219	2.30154e-16	2
ZNF142	9.7803e-38	1.52816	0.253	0.194	4.89015e-34	2
ARHGAP32	1.01217e-50	1.52813	0.382	0.231	5.06083e-47	2
PKD2	2.42368e-26	1.52791	0.413	0.281	1.21184e-22	2
LATS1	1.78936e-41	1.52621	0.38	0.218	8.9468e-38	2
SLC27A1	8.09567e-20	1.52568	0.334	0.267	4.04784e-16	2
HSPH1	8.16257e-06	1.52353	0.34	0.336	0.0408129	2
ITGA5	2.96768e-19	1.52169	0.342	0.274	1.48384e-15	2
USP20	7.7317e-32	1.52123	0.298	0.239	3.86585e-28	2
ALDH18A1	3.23261e-23	1.52116	0.262	0.242	1.6163e-19	2
CREBZF	1.86922e-12	1.52072	0.322	0.249	9.34612e-09	2
IGF2R	2.68035e-26	1.51897	0.407	0.251	1.34017e-22	2
CLCN7	7.16177e-47	1.51877	0.389	0.233	3.58089e-43	2
ECPAS	9.31468e-38	1.51842	0.394	0.227	4.65734e-34	2
GANC	5.9454e-44	1.51794	0.393	0.204	2.9727e-40	2
BOD1L1	6.99788e-09	1.51722	0.466	0.396	3.49894e-05	2
DLG2	5.87676e-21	1.51692	0.303	0.253	2.93838e-17	2
CACNB3	1.16169e-31	1.51648	0.288	0.233	5.80847e-28	2
MRC2	7.23628e-37	1.51539	0.471	0.304	3.61814e-33	2
NHLRC2	9.39382e-16	1.51347	0.316	0.265	4.69691e-12	2
INTS8	5.43469e-36	1.51322	0.401	0.249	2.71735e-32	2
INPP5B	5.98785e-76	1.51319	0.404	0.194	2.99392e-72	2
CRTC1	9.03978e-38	1.51183	0.35	0.22	4.51989e-34	2
HCG18	1.47027e-26	1.5113	0.369	0.254	7.35135e-23	2
DNAL1	2.59471e-30	1.51028	0.379	0.261	1.29735e-26	2
RAI1	9.43804e-42	1.50938	0.256	0.2	4.71902e-38	2
TMEM168	5.68677e-35	1.50872	0.366	0.243	2.84339e-31	2
ACTN4	4.81106e-37	1.50737	0.539	0.342	2.40553e-33	2
LRRK2	4.99164e-10	1.50721	0.369	0.251	2.49582e-06	2
PACS1	1.20755e-23	1.50626	0.355	0.254	6.03776e-20	2
PDE7A	6.56978e-18	1.50611	0.303	0.245	3.28489e-14	2
DHX37	8.84326e-64	1.50467	0.273	0.173	4.42163e-60	2
COL12A1	2.5643e-24	1.50458	0.382	0.29	1.28215e-20	2
ALMS1	4.56181e-56	1.50242	0.417	0.226	2.28091e-52	2
AL669831.5	3.66848e-38	1.50069	0.341	0.221	1.83424e-34	2
SLC8B1	7.42883e-28	1.49767	0.264	0.212	3.71442e-24	2
KIAA0753	2.8947e-30	1.49737	0.366	0.267	1.44735e-26	2
ZFC3H1	1.15303e-24	1.49719	0.39	0.267	5.76517e-21	2
NPR2	2.67158e-44	1.49688	0.355	0.194	1.33579e-40	2
FAM222B	3.65006e-34	1.49647	0.399	0.281	1.82503e-30	2
PLEKHG2	1.7854e-46	1.49596	0.329	0.196	8.92698e-43	2
APOB	5.64495e-23	1.49579	0.271	0.185	2.82248e-19	2
RP9	3.5245e-12	1.495	0.214	0.268	1.76225e-08	2
SGIP1	6.09579e-45	1.49448	0.509	0.262	3.04789e-41	2
MAN2C1	5.83595e-30	1.49351	0.4	0.266	2.91797e-26	2
ARHGAP33	1.80733e-92	1.49344	0.416	0.166	9.03665e-89	2
AKAP13	3.26589e-28	1.4933	0.531	0.388	1.63294e-24	2
FASN	1.75349e-29	1.49262	0.337	0.231	8.76743e-26	2
ZNF432	5.93056e-08	1.49242	0.2	0.255	0.000296528	2
ZNF26	2.31887e-23	1.49232	0.29	0.198	1.15944e-19	2
ACCS	3.24886e-66	1.49224	0.322	0.158	1.62443e-62	2
ARHGAP21	3.22799e-07	1.49045	0.38	0.345	0.001614	2
ZBTB20-AS2	1.92266e-62	1.49001	0.285	0.165	9.6133e-59	2
FBXO31	2.75535e-72	1.48964	0.429	0.194	1.37767e-68	2
SETD1A	3.45945e-31	1.48843	0.38	0.225	1.72972e-27	2
NOTCH1	4.11669e-87	1.48836	0.504	0.217	2.05835e-83	2
LRSAM1	4.62378e-28	1.48782	0.323	0.254	2.31189e-24	2
MAATS1	8.2461e-40	1.48758	0.322	0.2	4.12305e-36	2
LCOR	1.95951e-19	1.48506	0.343	0.266	9.79754e-16	2
CREB3L2	3.78466e-22	1.48474	0.405	0.302	1.89233e-18	2
FHOD1	9.45395e-63	1.48464	0.415	0.241	4.72698e-59	2
MYCBP2	1.15831e-05	1.48456	0.4	0.371	0.0579153	2
GPR107	5.90689e-37	1.48075	0.379	0.235	2.95345e-33	2
FOXL1	5.78091e-58	1.48056	0.461	0.248	2.89045e-54	2
THBS2	5.19194e-49	1.48018	0.529	0.378	2.59597e-45	2
MTRNR2L8	0.000172568	1.48011	0.438	0.423	0.862842	2
TOM1L2	3.22206e-37	1.48005	0.385	0.217	1.61103e-33	2
DCHS1	8.53995e-12	1.47965	0.246	0.259	4.26997e-08	2
CCNT1	3.58813e-41	1.47936	0.37	0.205	1.79407e-37	2
CLSTN1	4.07905e-33	1.47902	0.454	0.291	2.03953e-29	2
AKAP6	1.64436e-59	1.47874	0.409	0.194	8.22182e-56	2
ARHGEF28	2.88442e-64	1.47705	0.456	0.211	1.44221e-60	2
SREBF2	1.44739e-26	1.47648	0.328	0.205	7.23697e-23	2
WWC3	1.6686e-07	1.47648	0.335	0.291	0.000834299	2
CPLANE1	1.67044e-37	1.47575	0.402	0.222	8.3522e-34	2
WEE1	2.58107e-40	1.47291	0.305	0.207	1.29053e-36	2
ART4	3.28023e-26	1.47192	0.337	0.305	1.64011e-22	2
ARHGAP26	2.69365e-32	1.46965	0.364	0.255	1.34683e-28	2
FAT1	1.92339e-18	1.46874	0.403	0.29	9.61697e-15	2
AHR	5.76205e-39	1.46813	0.413	0.277	2.88103e-35	2
TRIP11	6.26181e-13	1.46763	0.457	0.387	3.1309e-09	2
PSMA3-AS1	9.90318e-59	1.46712	0.498	0.259	4.95159e-55	2
SLC7A8	1.39558e-84	1.46667	0.379	0.178	6.97788e-81	2
WASHC4	9.6332e-05	1.46654	0.33	0.31	0.48166	2
ASAP2	1.42675e-40	1.46545	0.458	0.31	7.13375e-37	2
CCDC171	5.09811e-31	1.46537	0.266	0.199	2.54906e-27	2
DOCK9	2.72465e-24	1.46465	0.348	0.232	1.36232e-20	2
TIAM2	5.44322e-34	1.46365	0.294	0.224	2.72161e-30	2
MAP3K8	1.35164e-12	1.46102	0.273	0.28	6.75821e-09	2
GABBR1	1.47617e-16	1.46065	0.34	0.226	7.38086e-13	2
RPGRIP1L	6.98325e-47	1.46013	0.259	0.194	3.49163e-43	2
PIGN	1.72536e-70	1.45941	0.411	0.216	8.62681e-67	2
CHD4	2.12798e-12	1.45844	0.387	0.333	1.06399e-08	2
MICAL3	1.04892e-71	1.45784	0.364	0.186	5.24462e-68	2
SKI	3.57769e-54	1.45511	0.469	0.261	1.78884e-50	2
ENTPD6	1.83744e-29	1.45452	0.317	0.212	9.18718e-26	2
BRPF1	1.62255e-45	1.45399	0.341	0.216	8.11277e-42	2
HERC1	1.20112e-68	1.4534	0.465	0.216	6.0056e-65	2
MKLN1	2.21476e-31	1.45259	0.382	0.243	1.10738e-27	2
DAG1	1.22935e-20	1.4515	0.367	0.272	6.14676e-17	2
ZMIZ1	7.59987e-20	1.45111	0.343	0.278	3.79993e-16	2
ATF2	9.48374e-13	1.45086	0.286	0.255	4.74187e-09	2
MTSS1	4.65357e-45	1.45086	0.296	0.197	2.32679e-41	2
DENND5A	1.74884e-24	1.44992	0.302	0.241	8.74421e-21	2
FAM13B	2.89543e-29	1.44926	0.386	0.245	1.44772e-25	2
PIDD1	1.8028e-69	1.44882	0.428	0.221	9.014e-66	2
RAPH1	9.35184e-26	1.44856	0.317	0.226	4.67592e-22	2
PDGFRA	2.54773e-19	1.44811	0.394	0.338	1.27387e-15	2
DPY19L4	4.47275e-17	1.44776	0.335	0.273	2.23638e-13	2
HOMER3	1.55024e-16	1.44727	0.23	0.274	7.75121e-13	2
AR	1.9589e-27	1.44721	0.47	0.329	9.79452e-24	2
RBMS3	1.81345e-24	1.44714	0.431	0.339	9.06727e-21	2
PEAK1	1.08136e-17	1.4465	0.339	0.26	5.40681e-14	2
DPY19L3	5.10646e-70	1.44594	0.43	0.218	2.55323e-66	2
FAR1	4.28707e-17	1.44528	0.281	0.224	2.14354e-13	2
PCDHB16	5.82831e-82	1.44483	0.433	0.21	2.91416e-78	2
NRP2	5.96468e-18	1.44373	0.29	0.261	2.98234e-14	2
SELENON	4.81691e-50	1.44318	0.331	0.186	2.40846e-46	2
CHST15	3.00413e-96	1.44134	0.41	0.164	1.50207e-92	2
ZFYVE26	7.7917e-100	1.43834	0.47	0.188	3.89585e-96	2
TMEM245	1.13034e-17	1.43768	0.329	0.232	5.65169e-14	2
NXF1	2.56972e-36	1.43763	0.368	0.241	1.28486e-32	2
ARHGAP10	3.06911e-11	1.43564	0.451	0.385	1.53456e-07	2
ADCY6	1.20786e-18	1.43498	0.286	0.225	6.03929e-15	2
LRP1	2.64761e-63	1.43307	0.599	0.372	1.32381e-59	2
ITGA11	4.36046e-47	1.43206	0.399	0.202	2.18023e-43	2
ERV3-1	1.42728e-48	1.43188	0.38	0.221	7.13639e-45	2
ACAD10	6.02941e-84	1.43184	0.454	0.221	3.01471e-80	2
CLHC1	6.08558e-19	1.43146	0.282	0.241	3.04279e-15	2
SLC12A9	2.63245e-22	1.43101	0.315	0.258	1.31623e-18	2
ADAMTS10	1.4943e-16	1.43098	0.356	0.286	7.47151e-13	2
SKIV2L	1.10751e-49	1.43037	0.386	0.202	5.53757e-46	2
STAT2	2.75431e-44	1.43003	0.439	0.263	1.37715e-40	2
MAML2	0.00101729	1.42993	0.34	0.314	1	2
BRWD3	2.39966e-102	1.42971	0.445	0.152	1.19983e-98	2
SPATA13	7.54009e-59	1.42959	0.412	0.223	3.77005e-55	2
SATB2	1.87404e-35	1.42859	0.298	0.221	9.37021e-32	2
GPAM	6.32566e-51	1.42846	0.292	0.185	3.16283e-47	2
MYEF2	2.90581e-68	1.42729	0.461	0.229	1.45291e-64	2
TRIM73	4.195e-29	1.42694	0.358	0.229	2.0975e-25	2
RECK	2.00705e-10	1.42685	0.268	0.255	1.00352e-06	2
MT-ND4L	3.5884e-115	1.42657	0.69	0.337	1.7942e-111	2
ST6GAL2	2.23417e-86	1.42318	0.416	0.205	1.11708e-82	2
TTLL7	1.90651e-37	1.42294	0.486	0.323	9.53255e-34	2
THRB	9.17064e-53	1.42184	0.363	0.192	4.58532e-49	2
MAN1A1	1.79915e-10	1.41953	0.356	0.301	8.99574e-07	2
SETBP1	1.72324e-18	1.41887	0.357	0.267	8.6162e-15	2
AADAT	1.77585e-43	1.41752	0.254	0.186	8.87923e-40	2
NLGN4Y	1.17527e-47	1.41564	0.376	0.216	5.87637e-44	2
ADCY5	5.34752e-70	1.41436	0.331	0.199	2.67376e-66	2
ZNF148	8.36038e-17	1.41413	0.426	0.336	4.18019e-13	2
ZNF292	1.41907e-10	1.41353	0.37	0.318	7.09533e-07	2
TCF7L2	3.54181e-27	1.41247	0.45	0.305	1.7709e-23	2
PRRC2A	2.13867e-17	1.40705	0.357	0.233	1.06933e-13	2
ABCC1	6.60647e-43	1.40697	0.392	0.204	3.30324e-39	2
DRAM1	8.76092e-14	1.40691	0.224	0.255	4.38046e-10	2
ACADL	5.11957e-68	1.40624	0.391	0.186	2.55979e-64	2
TRAM2	3.42612e-81	1.40488	0.51	0.221	1.71306e-77	2
RBM12B	3.31119e-12	1.4023	0.257	0.234	1.65559e-08	2
MED13	3.83349e-34	1.40217	0.44	0.269	1.91674e-30	2
CPXM2	5.84678e-30	1.40014	0.428	0.294	2.92339e-26	2
FAM126A	6.78856e-19	1.39841	0.363	0.287	3.39428e-15	2
SETD4	1.13841e-52	1.39713	0.357	0.197	5.69203e-49	2
FRK	4.51561e-53	1.39313	0.336	0.211	2.25781e-49	2
CLSTN3	1.19526e-21	1.38842	0.268	0.234	5.97631e-18	2
ULK1	3.70924e-43	1.38678	0.376	0.211	1.85462e-39	2
RGL3	1.76472e-42	1.38633	0.378	0.248	8.82361e-39	2
HGSNAT	3.68786e-30	1.38557	0.405	0.248	1.84393e-26	2
ZBED5	3.05805e-32	1.38521	0.333	0.252	1.52903e-28	2
IFT81	1.68772e-33	1.3849	0.35	0.246	8.4386e-30	2
TGFBR1	5.37744e-26	1.38484	0.352	0.237	2.68872e-22	2
RIF1	1.87171e-10	1.38479	0.374	0.316	9.35854e-07	2
TEP1	2.02307e-47	1.38463	0.438	0.257	1.01154e-43	2
DOCK4	2.26218e-91	1.38453	0.326	0.156	1.13109e-87	2
YTHDC2	7.53036e-24	1.38423	0.344	0.24	3.76518e-20	2
PGR	8.58588e-37	1.38299	0.383	0.233	4.29294e-33	2
MON1B	2.49936e-30	1.38285	0.302	0.209	1.24968e-26	2
ADAMTS1	1.46107e-40	1.38251	0.53	0.339	7.30536e-37	2
DBT	4.21868e-20	1.38181	0.326	0.235	2.10934e-16	2
MOV10	1.86696e-19	1.38023	0.299	0.236	9.33479e-16	2
SPRED1	7.65463e-06	1.3767	0.311	0.298	0.0382732	2
RIC3	4.33566e-84	1.37666	0.389	0.175	2.16783e-80	2
PPP1R13B	7.58667e-61	1.37483	0.421	0.235	3.79334e-57	2
PXN	1.21928e-47	1.37481	0.414	0.224	6.09638e-44	2
TNRC6B	7.83373e-14	1.37374	0.436	0.367	3.91686e-10	2
ARHGAP5	1.9598e-21	1.37276	0.4	0.295	9.79898e-18	2
ACACA	8.8711e-30	1.37197	0.283	0.241	4.43555e-26	2
SFT2D2	8.5959e-36	1.37171	0.382	0.239	4.29795e-32	2
WDFY2	1.06853e-43	1.37018	0.43	0.251	5.34266e-40	2
HIP1	4.74877e-21	1.36899	0.396	0.294	2.37439e-17	2
CFAP44	3.7374e-72	1.36853	0.388	0.2	1.8687e-68	2
INTS6L	3.11872e-09	1.36542	0.279	0.258	1.55936e-05	2
BCAR1	4.39852e-21	1.36535	0.289	0.253	2.19926e-17	2
EP300	1.85383e-27	1.36341	0.382	0.259	9.26915e-24	2
MCL1	1.26756e-31	1.36123	0.502	0.382	6.33779e-28	2
CMTR2	4.88113e-24	1.36037	0.29	0.221	2.44056e-20	2
CD93	3.0309e-45	1.35689	0.317	0.198	1.51545e-41	2
ARID1B	3.98387e-36	1.35665	0.511	0.324	1.99194e-32	2
DOCK1	5.29715e-12	1.35466	0.317	0.245	2.64857e-08	2
TPP1	4.36821e-15	1.35433	0.307	0.288	2.18411e-11	2
TBC1D22B	1.47216e-41	1.35395	0.344	0.234	7.36082e-38	2
ANGPTL1	3.27101e-18	1.35316	0.313	0.294	1.6355e-14	2
NLGN1	8.1522e-43	1.35276	0.286	0.175	4.0761e-39	2
TMEM268	4.08746e-112	1.35236	0.481	0.233	2.04373e-108	2
ZNF793	2.47724e-37	1.35221	0.318	0.219	1.23862e-33	2
CHD3	0.000710537	1.35142	0.253	0.292	1	2
GRB10	3.4678e-18	1.35096	0.274	0.236	1.7339e-14	2
TLNRD1	1.25712e-40	1.35005	0.293	0.215	6.28562e-37	2
TMTC1	6.98877e-51	1.34954	0.428	0.222	3.49439e-47	2
MID1	1.31076e-55	1.3495	0.388	0.219	6.55382e-52	2
AGAP4	1.30193e-104	1.34905	0.43	0.149	6.50964e-101	2
FAT3	4.10089e-77	1.3488	0.363	0.16	2.05044e-73	2
ZNF419	2.60013e-59	1.34796	0.314	0.202	1.30007e-55	2
RNPC3	6.26582e-30	1.34741	0.4	0.252	3.13291e-26	2
COL8A1	1.029e-11	1.34699	0.428	0.337	5.14501e-08	2
NOL9	1.28189e-28	1.34592	0.37	0.277	6.40945e-25	2
RABGAP1	5.41598e-12	1.34576	0.424	0.372	2.70799e-08	2
FAM117B	3.00631e-73	1.34396	0.314	0.173	1.50315e-69	2
FRYL	1.09114e-46	1.34371	0.455	0.243	5.45569e-43	2
DCLK1	1.40426e-47	1.3425	0.33	0.203	7.02129e-44	2
RSRP1	3.99881e-16	1.34171	0.478	0.385	1.99941e-12	2
HFE	6.30539e-35	1.34145	0.351	0.221	3.1527e-31	2
HAUS2	1.85636e-09	1.34054	0.259	0.254	9.28179e-06	2
KLHDC10	7.80837e-29	1.34049	0.342	0.239	3.90419e-25	2
USP42	2.53961e-45	1.33894	0.396	0.229	1.26981e-41	2
DNAJC14	5.02861e-22	1.33879	0.284	0.244	2.5143e-18	2
PLCG1	1.22918e-34	1.338	0.293	0.181	6.14592e-31	2
PGM2L1	3.15201e-13	1.3375	0.382	0.332	1.57601e-09	2
SPIN4	8.16851e-57	1.33738	0.35	0.183	4.08426e-53	2
ZNF571	2.1854e-40	1.33639	0.26	0.223	1.0927e-36	2
ARVCF	1.25153e-38	1.33553	0.357	0.227	6.25763e-35	2
ARL10	1.48951e-38	1.33473	0.277	0.199	7.44755e-35	2
ZNF611	8.42367e-18	1.33392	0.276	0.237	4.21184e-14	2
CAPN7	6.48089e-05	1.33351	0.288	0.267	0.324044	2
IFT172	5.49117e-18	1.33256	0.262	0.223	2.74558e-14	2
FGFR1	2.38946e-18	1.33053	0.466	0.361	1.19473e-14	2
ZBTB10	1.82043e-14	1.3303	0.331	0.246	9.10213e-11	2
NFATC1	8.00961e-20	1.33023	0.252	0.239	4.00481e-16	2
SLC38A6	9.11679e-45	1.33011	0.336	0.234	4.5584e-41	2
MAP3K11	5.6863e-34	1.32974	0.316	0.253	2.84315e-30	2
BCL2	5.04287e-45	1.3292	0.329	0.2	2.52143e-41	2
KCTD13	1.90936e-48	1.3257	0.282	0.208	9.54682e-45	2
CCNL1	1.32309e-13	1.32476	0.425	0.365	6.61547e-10	2
COX18	1.06524e-37	1.32453	0.315	0.232	5.32618e-34	2
DOCK6	5.78747e-44	1.32359	0.319	0.228	2.89374e-40	2
RNF152	7.41565e-29	1.32346	0.332	0.239	3.70783e-25	2
UVSSA	2.95291e-21	1.32228	0.323	0.228	1.47645e-17	2
ATP8A1	1.03091e-51	1.32081	0.335	0.16	5.15454e-48	2
ARHGAP35	1.36272e-29	1.31946	0.358	0.228	6.81361e-26	2
LIMS2	1.78535e-14	1.31764	0.342	0.308	8.92676e-11	2
TENT4A	8.75499e-25	1.31667	0.281	0.223	4.37749e-21	2
AUTS2	3.11436e-13	1.31582	0.365	0.277	1.55718e-09	2
PKP4	9.35876e-09	1.31575	0.293	0.29	4.67938e-05	2
INPP5E	8.41591e-49	1.31485	0.311	0.193	4.20795e-45	2
CHD6	1.71825e-35	1.3147	0.442	0.282	8.59127e-32	2
ZNF253	1.56382e-27	1.31452	0.285	0.237	7.8191e-24	2
C11orf54	2.45361e-15	1.31384	0.31	0.261	1.2268e-11	2
CWF19L2	9.82875e-15	1.31211	0.352	0.317	4.91438e-11	2
LGR6	1.40153e-74	1.31201	0.384	0.206	7.00767e-71	2
CNTN1	4.45338e-58	1.31156	0.342	0.227	2.22669e-54	2
PATZ1	2.63959e-15	1.31132	0.255	0.226	1.31979e-11	2
DENND3	8.81997e-80	1.31119	0.425	0.202	4.40999e-76	2
COL8A2	4.86515e-09	1.31108	0.27	0.231	2.43257e-05	2
C1orf198	1.44262e-05	1.31099	0.281	0.279	0.0721311	2
FANCG	2.8168e-60	1.30979	0.303	0.214	1.4084e-56	2
KIAA1147	1.43234e-30	1.3097	0.312	0.2	7.16171e-27	2
PTPRG	5.12761e-40	1.30957	0.444	0.267	2.5638e-36	2
PER3	1.27324e-08	1.30877	0.354	0.31	6.36619e-05	2
ZNRF3	4.59416e-37	1.30874	0.311	0.203	2.29708e-33	2
AL683813.1	1.0266e-42	1.30849	0.309	0.2	5.13299e-39	2
FAM217B	2.41537e-13	1.30823	0.293	0.277	1.20768e-09	2
PTGFRN	2.70635e-20	1.30816	0.333	0.242	1.35317e-16	2
ZNF316	6.32906e-82	1.30793	0.365	0.172	3.16453e-78	2
ALOX12-AS1	4.25469e-23	1.30765	0.241	0.262	2.12735e-19	2
FADS2	3.32429e-32	1.30674	0.303	0.227	1.66214e-28	2
MMP25-AS1	4.07693e-18	1.30608	0.262	0.232	2.03846e-14	2
NCOA7	2.34224e-10	1.30434	0.377	0.364	1.17112e-06	2
CNNM2	1.36769e-37	1.30336	0.324	0.256	6.83847e-34	2
SMOC2	6.23059e-13	1.30316	0.431	0.359	3.1153e-09	2
LARP4B	7.17786e-66	1.30101	0.489	0.232	3.58893e-62	2
TRAK1	5.76337e-09	1.30041	0.255	0.244	2.88169e-05	2
INO80D	3.97457e-13	1.29998	0.314	0.262	1.98729e-09	2
PKD1	1.12812e-43	1.29819	0.485	0.24	5.64059e-40	2
JADE2	2.35943e-17	1.29804	0.323	0.24	1.17972e-13	2
ENAH	0.00245442	1.29762	0.355	0.375	1	2
ZBTB16	1.98207e-13	1.29743	0.431	0.339	9.91034e-10	2
USP32	2.17494e-57	1.29694	0.44	0.233	1.08747e-53	2
DENND1B	8.78447e-65	1.29684	0.344	0.167	4.39223e-61	2
TEX2	0.00879216	1.29628	0.225	0.289	1	2
HLF	4.23815e-15	1.29476	0.304	0.234	2.11908e-11	2
AHCTF1	1.78299e-42	1.29464	0.445	0.265	8.91496e-39	2
HMOX1	3.57178e-29	1.29342	0.306	0.237	1.78589e-25	2
TMEM260	2.28909e-10	1.29273	0.297	0.292	1.14454e-06	2
SOX13	5.72114e-46	1.29247	0.34	0.221	2.86057e-42	2
TTI1	4.87669e-19	1.29206	0.302	0.277	2.43834e-15	2
VMP1	1.26775e-12	1.29059	0.379	0.349	6.33873e-09	2
ERCC6	9.20028e-15	1.29054	0.308	0.245	4.60014e-11	2
EIF4G1	5.92828e-07	1.29023	0.343	0.29	0.00296414	2
WDCP	3.9427e-61	1.29001	0.344	0.22	1.97135e-57	2
STAT6	7.6901e-09	1.28941	0.319	0.256	3.84505e-05	2
SLC31A2	2.35654e-48	1.28926	0.325	0.231	1.17827e-44	2
TRIM22	3.98273e-18	1.28911	0.359	0.307	1.99137e-14	2
UNC13B	7.95682e-10	1.28841	0.293	0.234	3.97841e-06	2
AEBP1	2.73091e-49	1.28725	0.61	0.387	1.36545e-45	2
GPC6	5.91886e-35	1.28721	0.467	0.276	2.95943e-31	2
LCMT2	2.72499e-93	1.28715	0.311	0.174	1.3625e-89	2
PRRC2B	9.35207e-29	1.28701	0.422	0.283	4.67604e-25	2
KLHL30	7.35163e-36	1.28502	0.274	0.2	3.67582e-32	2
ANKRD50	8.08995e-20	1.28448	0.353	0.256	4.04497e-16	2
PTGIS	2.79737e-45	1.28387	0.531	0.345	1.39869e-41	2
CSNK1G1	3.04782e-28	1.28372	0.268	0.211	1.52391e-24	2
MIR222HG	9.96355e-31	1.28341	0.293	0.208	4.98177e-27	2
STK11IP	3.23812e-73	1.28209	0.333	0.185	1.61906e-69	2
USP38	7.51954e-45	1.2819	0.366	0.225	3.75977e-41	2
PRKG1	1.19385e-59	1.27966	0.571	0.325	5.96925e-56	2
ADAMTS9	2.97086e-52	1.27894	0.357	0.225	1.48543e-48	2
ZNF728	2.01942e-57	1.27759	0.275	0.205	1.00971e-53	2
WDR82	4.60939e-27	1.27757	0.353	0.255	2.3047e-23	2
TTC13	9.60984e-44	1.27702	0.303	0.199	4.80492e-40	2
TNKS1BP1	1.77592e-11	1.27683	0.312	0.27	8.87961e-08	2
PIK3C2B	1.35729e-59	1.27492	0.344	0.185	6.78646e-56	2
FMNL3	4.24141e-08	1.27441	0.28	0.259	0.000212071	2
ZNF891	5.58278e-41	1.27387	0.413	0.255	2.79139e-37	2
AMOT	2.95828e-19	1.27376	0.281	0.228	1.47914e-15	2
FKBP5	1.52888e-13	1.27202	0.455	0.361	7.6444e-10	2
SLC9A8	1.69682e-18	1.27199	0.311	0.267	8.48409e-15	2
HEG1	2.12941e-26	1.27198	0.36	0.241	1.0647e-22	2
UNC5B	1.15871e-33	1.27128	0.357	0.259	5.79354e-30	2
TLE4	0.00105047	1.27064	0.263	0.288	1	2
EGR3	2.73875e-05	1.26932	0.235	0.252	0.136938	2
TRPC4	7.50542e-13	1.26889	0.274	0.289	3.75271e-09	2
IPO9	1.83503e-13	1.26862	0.311	0.257	9.17514e-10	2
ILF3-DT	0.000110484	1.26829	0.332	0.358	0.552421	2
ANKRD44	1.89796e-35	1.26727	0.396	0.241	9.48982e-32	2
URB1	2.53426e-58	1.26489	0.408	0.223	1.26713e-54	2
OTUD6B	8.94569e-15	1.26345	0.261	0.25	4.47285e-11	2
CASZ1	2.55423e-57	1.26235	0.251	0.178	1.27712e-53	2
NF1	2.87096e-24	1.26211	0.39	0.266	1.43548e-20	2
ARSB	3.42512e-31	1.26201	0.342	0.251	1.71256e-27	2
RFX3	4.71646e-27	1.26125	0.297	0.25	2.35823e-23	2
TNPO2	8.81838e-16	1.26089	0.294	0.222	4.40919e-12	2
FAM198B	1.4127e-15	1.26086	0.335	0.27	7.06348e-12	2
MED24	1.82466e-23	1.25993	0.289	0.251	9.12331e-20	2
TCAIM	0.00311375	1.25949	0.211	0.269	1	2
RBM12	4.74876e-43	1.25932	0.348	0.217	2.37438e-39	2
FNDC1	1.25579e-83	1.25842	0.366	0.205	6.27897e-80	2
ZNF471	6.59346e-58	1.25776	0.366	0.216	3.29673e-54	2
C4orf46	1.39034e-08	1.25713	0.211	0.27	6.95169e-05	2
POT1-AS1	5.89954e-44	1.25426	0.339	0.241	2.94977e-40	2
ERBIN	9.00945e-19	1.25414	0.38	0.279	4.50473e-15	2
HNRNPU	7.1107e-41	1.25296	0.597	0.387	3.55535e-37	2
LINC00324	9.1396e-07	1.25188	0.21	0.261	0.0045698	2
ADARB1	4.35885e-33	1.25151	0.355	0.226	2.17943e-29	2
DEPDC5	5.50432e-32	1.24993	0.302	0.186	2.75216e-28	2
GCNT2	1.34772e-63	1.24985	0.257	0.162	6.73859e-60	2
RNMT	3.05457e-07	1.24796	0.383	0.359	0.00152729	2
ADAMTS7	4.42957e-58	1.24666	0.259	0.173	2.21478e-54	2
C2CD5	4.96493e-29	1.24568	0.33	0.226	2.48247e-25	2
ATP9B	4.4351e-37	1.24466	0.386	0.224	2.21755e-33	2
DHTKD1	4.05035e-42	1.24454	0.299	0.184	2.02517e-38	2
ADGRA2	2.22207e-17	1.24385	0.264	0.253	1.11103e-13	2
TC2N	1.96546e-30	1.24384	0.304	0.207	9.82728e-27	2
ZNF395	5.21975e-16	1.24256	0.317	0.24	2.60988e-12	2
GPD2	9.91479e-15	1.23917	0.28	0.238	4.9574e-11	2
HELZ2	8.40395e-38	1.23899	0.279	0.208	4.20198e-34	2
JARID2	9.80677e-33	1.23864	0.337	0.256	4.90338e-29	2
ITPR2	2.63865e-21	1.238	0.369	0.287	1.31932e-17	2
SGPL1	1.28832e-15	1.23756	0.253	0.27	6.44162e-12	2
ATM	2.68909e-06	1.23673	0.303	0.261	0.0134454	2
AGAP6	2.45128e-75	1.23655	0.422	0.21	1.22564e-71	2
STS	5.9083e-31	1.23533	0.259	0.22	2.95415e-27	2
IL4R	8.20018e-47	1.23513	0.349	0.224	4.10009e-43	2
OBSL1	3.23402e-17	1.23486	0.296	0.247	1.61701e-13	2
SEC61A1	1.66621e-15	1.23419	0.357	0.266	8.33107e-12	2
GRK5	9.03998e-08	1.23288	0.257	0.245	0.000451999	2
ZNF660	2.09691e-33	1.23179	0.29	0.223	1.04845e-29	2
ZNF678	3.11072e-45	1.23121	0.366	0.216	1.55536e-41	2
SIPA1L1	4.33366e-10	1.23107	0.324	0.282	2.16683e-06	2
USP44	5.75181e-36	1.23036	0.32	0.259	2.8759e-32	2
ZC3H6	5.77514e-10	1.22777	0.279	0.306	2.88757e-06	2
PTCD1	9.65149e-25	1.22671	0.305	0.237	4.82574e-21	2
ARFGEF2	2.26901e-09	1.22647	0.282	0.228	1.1345e-05	2
AC003102.1	3.18808e-05	1.22595	0.161	0.297	0.159404	2
CFI	2.9582e-36	1.22578	0.381	0.281	1.4791e-32	2
TRMT10A	3.42116e-43	1.22571	0.307	0.223	1.71058e-39	2
AL591895.1	1.02573e-88	1.22266	0.466	0.23	5.12864e-85	2
PCDHB15	1.13506e-58	1.22229	0.362	0.194	5.67528e-55	2
NDUFA4	5.65818e-14	1.22184	0.265	0.389	2.82909e-10	2
MDFIC	0.00328284	1.22089	0.261	0.331	1	2
LAMA3	2.78783e-38	1.21989	0.329	0.228	1.39392e-34	2
C19orf44	1.09797e-40	1.21968	0.37	0.232	5.48986e-37	2
PCNT	7.34907e-23	1.21965	0.311	0.229	3.67454e-19	2
RBAK	3.45929e-71	1.21759	0.33	0.168	1.72964e-67	2
LNX2	4.46866e-23	1.2165	0.299	0.265	2.23433e-19	2
FITM2	3.45376e-19	1.21586	0.27	0.25	1.72688e-15	2
NEDD9	1.87697e-07	1.21549	0.285	0.29	0.000938484	2
PHLPP2	2.539e-51	1.21463	0.357	0.194	1.2695e-47	2
GLG1	6.22526e-29	1.21267	0.529	0.377	3.11263e-25	2
DENND5B	1.58741e-31	1.21257	0.349	0.247	7.93706e-28	2
ELP1	1.32613e-46	1.21176	0.268	0.176	6.63065e-43	2
TSGA10	4.85425e-05	1.20917	0.185	0.262	0.242712	2
BRD2	9.69067e-05	1.2078	0.384	0.349	0.484534	2
PDE4A	2.8368e-38	1.20664	0.402	0.227	1.4184e-34	2
DDI2	5.93955e-25	1.20535	0.328	0.225	2.96977e-21	2
PLBD1	3.8155e-51	1.20501	0.428	0.261	1.90775e-47	2
MIOS	1.04473e-26	1.20497	0.256	0.206	5.22365e-23	2
ZDBF2	2.35212e-19	1.20493	0.317	0.239	1.17606e-15	2
FBXL20	7.55634e-10	1.20463	0.309	0.246	3.77817e-06	2
BCR	7.38957e-36	1.20243	0.385	0.245	3.69478e-32	2
SEMA3B	0.00543684	1.20138	0.29	0.3	1	2
ZNF75D	4.79361e-66	1.20066	0.361	0.223	2.3968e-62	2
B3GAT2	1.26856e-21	1.20059	0.24	0.264	6.34278e-18	2
NSUN2	5.28894e-32	1.20029	0.293	0.218	2.64447e-28	2
ARHGAP22	7.58499e-45	1.19986	0.274	0.246	3.79249e-41	2
HDAC6	7.05868e-63	1.19976	0.452	0.22	3.52934e-59	2
AKAP10	6.47547e-29	1.19918	0.351	0.218	3.23773e-25	2
ZNF736	1.10275e-49	1.19917	0.385	0.237	5.51374e-46	2
TPCN2	6.71058e-52	1.19694	0.489	0.32	3.35529e-48	2
GCC2	1.36431e-09	1.19655	0.404	0.373	6.82156e-06	2
LSM11	1.04183e-74	1.19509	0.318	0.174	5.20917e-71	2
ZNF638	6.5834e-36	1.19327	0.531	0.354	3.2917e-32	2
NAMPT	3.65671e-08	1.1924	0.36	0.351	0.000182836	2
GPHN	1.27477e-20	1.1908	0.334	0.257	6.37385e-17	2
EML3	8.99155e-69	1.18993	0.389	0.207	4.49578e-65	2
PDGFD	3.28846e-17	1.18993	0.396	0.327	1.64423e-13	2
PGAP1	2.55945e-33	1.18981	0.332	0.227	1.27972e-29	2
MEGF9	6.45823e-17	1.18981	0.286	0.221	3.22911e-13	2
SPEN	5.16745e-38	1.18913	0.518	0.299	2.58372e-34	2
PCDHB14	2.35367e-26	1.18905	0.36	0.267	1.17684e-22	2
SEC24C	8.70659e-29	1.18756	0.332	0.234	4.35329e-25	2
BCLAF3	2.58472e-37	1.18599	0.288	0.208	1.29236e-33	2
DUSP16	1.68713e-30	1.18476	0.308	0.224	8.43567e-27	2
MYSM1	1.22069e-19	1.18416	0.326	0.246	6.10347e-16	2
ZSWIM8	4.13552e-27	1.18252	0.377	0.232	2.06776e-23	2
PAOX	1.06083e-25	1.18227	0.297	0.268	5.30417e-22	2
CARD8	4.28258e-47	1.18169	0.396	0.236	2.14129e-43	2
PLEKHO2	4.29559e-26	1.18117	0.29	0.213	2.14779e-22	2
TGIF2	4.65009e-62	1.18044	0.402	0.237	2.32505e-58	2
SETD5	4.73659e-15	1.18002	0.357	0.284	2.3683e-11	2
ZNF701	4.70242e-41	1.17989	0.374	0.243	2.35121e-37	2
INTS2	3.38667e-58	1.17906	0.324	0.187	1.69333e-54	2
ATP8B1	0.000289946	1.17777	0.258	0.267	1	2
KDM5D	1.34384e-71	1.17662	0.447	0.194	6.71918e-68	2
ZNF606	8.4805e-52	1.17623	0.348	0.217	4.24025e-48	2
SLC1A4	7.91682e-40	1.17494	0.394	0.247	3.95841e-36	2
TGFBR3	3.66262e-25	1.17449	0.382	0.249	1.83131e-21	2
CES2	1.67727e-21	1.17305	0.319	0.231	8.38634e-18	2
ZBTB4	6.8269e-43	1.17126	0.421	0.243	3.41345e-39	2
TXLNG	7.91309e-13	1.17121	0.298	0.275	3.95655e-09	2
FIGN	8.7374e-37	1.16982	0.38	0.231	4.3687e-33	2
EDA	9.99733e-83	1.16846	0.403	0.205	4.99866e-79	2
DDB2	1.80899e-20	1.16803	0.37	0.29	9.04494e-17	2
VWA8	4.22188e-17	1.16698	0.27	0.226	2.11094e-13	2
NR4A1	5.99624e-16	1.16639	0.406	0.331	2.99812e-12	2
TBCCD1	1.15219e-51	1.16249	0.261	0.194	5.76095e-48	2
WDR90	2.37105e-71	1.16206	0.391	0.238	1.18552e-67	2
LPGAT1	6.75139e-13	1.16156	0.343	0.31	3.3757e-09	2
GPRASP1	1.01961e-56	1.16123	0.418	0.196	5.09805e-53	2
RNF141	4.70892e-29	1.1608	0.336	0.256	2.35446e-25	2
TBC1D2	4.06634e-44	1.16006	0.299	0.208	2.03317e-40	2
MAT2A	8.46125e-19	1.16003	0.382	0.274	4.23062e-15	2
MICAL1	1.64204e-38	1.15952	0.411	0.278	8.21019e-35	2
COL5A1	5.75533e-25	1.15714	0.388	0.258	2.87766e-21	2
TCEANC2	0.000417506	1.15693	0.174	0.255	1	2
CCDC7	2.74188e-17	1.15576	0.315	0.295	1.37094e-13	2
ADAMTS9-AS2	2.58958e-16	1.1551	0.257	0.231	1.29479e-12	2
ZBTB1	4.61841e-13	1.15428	0.314	0.264	2.30921e-09	2
PHTF2	1.02548e-06	1.1537	0.254	0.274	0.00512742	2
UQCC1	3.61891e-10	1.15335	0.261	0.241	1.80946e-06	2
THUMPD3-AS1	1.30785e-32	1.15154	0.422	0.282	6.53924e-29	2
PCF11	4.61076e-11	1.15117	0.357	0.315	2.30538e-07	2
CHRDL1	2.27527e-49	1.15089	0.451	0.242	1.13763e-45	2
PRKRIP1	5.27403e-11	1.15032	0.298	0.278	2.63701e-07	2
NOTCH2	9.15277e-20	1.14932	0.339	0.245	4.57639e-16	2
LRMDA	1.84974e-07	1.14594	0.188	0.282	0.000924868	2
NFASC	4.44268e-41	1.14576	0.307	0.175	2.22134e-37	2
AC009041.2	4.8088e-14	1.14564	0.344	0.289	2.4044e-10	2
NNT	3.10943e-39	1.14562	0.365	0.218	1.55471e-35	2
AC026471.1	1.52092e-15	1.1441	0.233	0.262	7.60459e-12	2
KDM5A	6.41031e-15	1.14383	0.405	0.316	3.20516e-11	2
LONRF2	8.18099e-38	1.14379	0.258	0.18	4.09049e-34	2
PROSER1	1.30998e-61	1.14265	0.376	0.227	6.5499e-58	2
MLH3	7.19758e-32	1.14253	0.406	0.27	3.59879e-28	2
PRR14L	2.4601e-08	1.14247	0.281	0.246	0.000123005	2
CCDC9B	4.33927e-27	1.14238	0.311	0.22	2.16963e-23	2
DDX31	1.54179e-60	1.14183	0.365	0.232	7.70893e-57	2
PDCD11	9.38988e-35	1.14137	0.264	0.198	4.69494e-31	2
COL5A2	2.1432e-42	1.14086	0.516	0.303	1.0716e-38	2
WDR35	1.18396e-50	1.14028	0.378	0.208	5.91979e-47	2
ZNF703	2.67846e-11	1.13879	0.344	0.285	1.33923e-07	2
SASS6	5.83483e-10	1.13851	0.227	0.259	2.91742e-06	2
GOLGA3	8.21664e-06	1.13797	0.313	0.291	0.0410832	2
AKAP1	4.63905e-26	1.13731	0.287	0.256	2.31953e-22	2
NSRP1	0.00504362	1.13653	0.271	0.383	1	2
CLDND2	1.69775e-95	1.13649	0.333	0.178	8.48875e-92	2
LINC00982	1.08036e-34	1.13639	0.27	0.24	5.40178e-31	2
LIFR	5.35541e-22	1.1354	0.355	0.259	2.67771e-18	2
HECTD4	1.97199e-68	1.13505	0.422	0.205	9.85996e-65	2
TUBGCP6	2.50396e-29	1.13436	0.259	0.213	1.25198e-25	2
MEGF8	2.52726e-17	1.13224	0.283	0.219	1.26363e-13	2
ACTN1	1.11976e-38	1.13147	0.562	0.365	5.59881e-35	2
MYH10	5.74838e-69	1.13049	0.518	0.281	2.87419e-65	2
TSPYL4	0.000552899	1.12917	0.216	0.257	1	2
CEP70	5.66244e-66	1.12903	0.417	0.229	2.83122e-62	2
SIK2	1.50358e-25	1.12884	0.335	0.216	7.51788e-22	2
KCNC4	1.83267e-24	1.12847	0.401	0.317	9.16334e-21	2
GPATCH2L	1.46338e-17	1.12783	0.337	0.27	7.3169e-14	2
ERMAP	3.85276e-22	1.12737	0.288	0.271	1.92638e-18	2
NOL6	9.06229e-99	1.12703	0.476	0.211	4.53114e-95	2
TBC1D9	1.05739e-40	1.12593	0.337	0.221	5.28695e-37	2
KCTD7	3.72503e-36	1.1254	0.335	0.207	1.86252e-32	2
BCL6	4.79124e-10	1.12494	0.324	0.288	2.39562e-06	2
KLHL2	1.33648e-05	1.12489	0.241	0.284	0.066824	2
C11orf95	4.12152e-30	1.12477	0.303	0.234	2.06076e-26	2
TNS1	1.82042e-45	1.12427	0.534	0.347	9.10209e-42	2
FAM76B	0.00972271	1.12364	0.233	0.296	1	2
EML1	6.46636e-25	1.12326	0.406	0.281	3.23318e-21	2
SLC26A6	2.6151e-119	1.12291	0.388	0.147	1.30755e-115	2
PCDH1	3.5698e-61	1.12288	0.401	0.237	1.7849e-57	2
ST3GAL1	1.03128e-12	1.12284	0.389	0.305	5.15639e-09	2
ANKRD11	2.02742e-10	1.12191	0.446	0.378	1.01371e-06	2
PHLPP1	1.56632e-18	1.12157	0.319	0.291	7.8316e-15	2
STXBP5	6.18729e-60	1.12147	0.466	0.238	3.09365e-56	2
WBP4	6.12423e-11	1.12029	0.353	0.343	3.06211e-07	2
A2M	1.00095e-48	1.11999	0.548	0.337	5.00476e-45	2
LAMB1	8.00969e-33	1.11894	0.388	0.29	4.00484e-29	2
GLS	5.62741e-37	1.11786	0.511	0.371	2.8137e-33	2
PCNX4	5.7321e-20	1.11591	0.322	0.224	2.86605e-16	2
CRYBG3	7.87793e-15	1.11572	0.29	0.246	3.93897e-11	2
ZBTB20	7.21751e-62	1.11525	0.601	0.35	3.60875e-58	2
ZMIZ2	1.60748e-44	1.1152	0.365	0.226	8.0374e-41	2
KDM4C	1.70166e-35	1.11427	0.286	0.196	8.50829e-32	2
RAB3GAP2	7.34414e-43	1.11372	0.411	0.224	3.67207e-39	2
FXR2	2.65093e-11	1.11358	0.308	0.271	1.32547e-07	2
CYFIP1	6.14789e-15	1.11346	0.291	0.283	3.07395e-11	2
RIOK3	2.59407e-13	1.11321	0.385	0.33	1.29704e-09	2
AL355001.2	3.14824e-62	1.11305	0.264	0.196	1.57412e-58	2
AC132872.1	3.88208e-60	1.11028	0.313	0.214	1.94104e-56	2
COL6A2	1.59304e-41	1.10927	0.602	0.389	7.96518e-38	2
ZNF282	7.76639e-19	1.10851	0.334	0.291	3.88319e-15	2
IGIP	4.04736e-62	1.10761	0.374	0.165	2.02368e-58	2
RALGAPA2	2.26247e-34	1.10742	0.343	0.24	1.13124e-30	2
AC016831.5	8.04028e-58	1.10727	0.37	0.212	4.02014e-54	2
CEBPB-AS1	5.2777e-57	1.10685	0.33	0.22	2.63885e-53	2
GATM	5.53545e-59	1.10537	0.405	0.228	2.76773e-55	2
CEPT1	7.60313e-44	1.10528	0.318	0.204	3.80157e-40	2
FKBP15	2.26164e-10	1.10496	0.286	0.221	1.13082e-06	2
DENND4A	4.04741e-31	1.10454	0.365	0.248	2.02371e-27	2
ANKS1A	1.53281e-31	1.10244	0.336	0.222	7.66404e-28	2
FLRT2	3.98009e-24	1.10241	0.311	0.244	1.99004e-20	2
MARF1	4.81347e-42	1.10238	0.429	0.236	2.40673e-38	2
ENTPD1	7.64036e-27	1.10218	0.261	0.21	3.82018e-23	2
ZNF514	1.69e-23	1.10153	0.325	0.268	8.45e-20	2
WDR4	4.19718e-67	1.10126	0.298	0.189	2.09859e-63	2
USP8	8.22294e-05	1.10101	0.329	0.339	0.411147	2
GNS	1.60011e-39	1.10077	0.432	0.244	8.00057e-36	2
USP34	7.79465e-26	1.1006	0.467	0.342	3.89733e-22	2
C3	1.00479e-28	1.10008	0.331	0.21	5.02394e-25	2
BRCA2	4.41157e-99	1.09999	0.348	0.16	2.20579e-95	2
ARHGAP31	2.08995e-34	1.09909	0.359	0.262	1.04497e-30	2
ALDH1L2	1.8435e-17	1.09777	0.329	0.254	9.21749e-14	2
BCL2L11	3.32036e-70	1.09772	0.307	0.187	1.66018e-66	2
NFATC2IP	0.00827682	1.09613	0.239	0.275	1	2
TMED8	1.34189e-24	1.096	0.275	0.252	6.70947e-21	2
KIN	0.00149889	1.09565	0.237	0.295	1	2
PUM1	2.3426e-11	1.09559	0.313	0.262	1.1713e-07	2
PURB	1.35667e-45	1.09411	0.459	0.275	6.78333e-42	2
PCYT2	1.19987e-06	1.09387	0.214	0.282	0.00599933	2
SBSPON	2.46208e-18	1.09326	0.245	0.268	1.23104e-14	2
MAGIX	6.51796e-31	1.09277	0.26	0.215	3.25898e-27	2
FLNC	8.82529e-38	1.0925	0.333	0.193	4.41264e-34	2
RETSAT	9.24861e-12	1.09246	0.286	0.298	4.6243e-08	2
KIF27	0.00315034	1.09114	0.232	0.263	1	2
ITGBL1	5.66095e-16	1.09069	0.472	0.369	2.83048e-12	2
BAHCC1	4.56717e-09	1.09052	0.294	0.264	2.28359e-05	2
KIAA1671	2.37601e-23	1.09038	0.343	0.234	1.188e-19	2
COBLL1	0.000195512	1.09	0.309	0.304	0.977562	2
HDAC7	2.8607e-39	1.08842	0.398	0.233	1.43035e-35	2
TIA1	4.00465e-38	1.08816	0.471	0.287	2.00233e-34	2
AMMECR1	1.10886e-56	1.08793	0.28	0.169	5.54428e-53	2
SMC6	2.96535e-16	1.08627	0.294	0.255	1.48267e-12	2
UGCG	1.64119e-07	1.08576	0.262	0.314	0.000820594	2
PRELP	4.63395e-29	1.08522	0.552	0.394	2.31697e-25	2
ZNF783	1.61011e-58	1.08507	0.427	0.232	8.05057e-55	2
CLMP	5.46204e-47	1.08414	0.356	0.198	2.73102e-43	2
CNTNAP3B	3.89315e-36	1.08311	0.332	0.23	1.94657e-32	2
AC142472.1	1.0139e-29	1.08112	0.363	0.253	5.06948e-26	2
MAN2A1	3.70796e-51	1.07951	0.374	0.211	1.85398e-47	2
ELMO2	7.99834e-14	1.07946	0.36	0.301	3.99917e-10	2
RREB1	3.32648e-33	1.07904	0.309	0.216	1.66324e-29	2
ANKRD42	1.5386e-32	1.07834	0.337	0.236	7.69302e-29	2
WNT2B	2.11651e-27	1.0769	0.313	0.23	1.05826e-23	2
PHLDB2	3.80629e-28	1.07678	0.4	0.299	1.90314e-24	2
ZMAT3	3.25555e-06	1.07586	0.356	0.334	0.0162777	2
SMARCD3	4.28565e-05	1.07492	0.248	0.287	0.214282	2
ITIH5	1.49516e-33	1.07492	0.473	0.295	7.47582e-30	2
KLF8	1.44861e-28	1.07418	0.354	0.214	7.24306e-25	2
NEK8	5.81626e-48	1.07329	0.335	0.224	2.90813e-44	2
RAD51D	5.34141e-40	1.07228	0.291	0.226	2.6707e-36	2
ZBTB37	2.26169e-44	1.07185	0.432	0.246	1.13085e-40	2
UTP20	1.52285e-44	1.06905	0.401	0.263	7.61423e-41	2
DIAPH2	1.98229e-14	1.06878	0.406	0.336	9.91146e-11	2
COL14A1	2.39485e-19	1.06558	0.501	0.381	1.19742e-15	2
AC105383.1	6.80963e-29	1.06554	0.317	0.235	3.40482e-25	2
BICD2	2.35692e-31	1.06508	0.399	0.262	1.17846e-27	2
MSANTD4	6.8695e-16	1.06476	0.282	0.247	3.43475e-12	2
POGZ	2.01553e-36	1.06358	0.413	0.243	1.00777e-32	2
CORO7	8.5098e-60	1.06274	0.303	0.173	4.2549e-56	2
AOX1	1.45658e-65	1.05968	0.422	0.228	7.2829e-62	2
NAPB	4.43906e-21	1.05883	0.335	0.252	2.21953e-17	2
ATP2A2	8.03761e-51	1.05803	0.481	0.278	4.0188e-47	2
TUBGCP5	5.38476e-16	1.05764	0.296	0.264	2.69238e-12	2
DMXL1	7.13263e-35	1.05728	0.367	0.248	3.56632e-31	2
CREB5	1.10648e-38	1.05656	0.384	0.23	5.5324e-35	2
ZNF83	2.25838e-31	1.05642	0.394	0.256	1.12919e-27	2
COPA	6.03425e-32	1.05624	0.448	0.294	3.01712e-28	2
SPEG	1.25808e-53	1.05427	0.429	0.272	6.29039e-50	2
SH3PXD2A	1.60946e-10	1.05379	0.318	0.262	8.04732e-07	2
DICER1	2.55534e-45	1.0537	0.495	0.269	1.27767e-41	2
ARHGAP44	8.99878e-27	1.05283	0.252	0.254	4.49939e-23	2
DUSP18	6.67996e-69	1.05254	0.39	0.193	3.33998e-65	2
SLC30A7	4.14263e-12	1.05241	0.316	0.284	2.07131e-08	2
SMTN	9.19244e-23	1.05073	0.322	0.292	4.59622e-19	2
CDH2	3.99425e-12	1.0495	0.318	0.3	1.99712e-08	2
SS18L1	7.51277e-51	1.04939	0.333	0.179	3.75638e-47	2
CLDN12	1.10223e-52	1.04937	0.465	0.272	5.51115e-49	2
LARP1B	1.03961e-12	1.04931	0.299	0.279	5.19804e-09	2
PLCB4	1.15175e-81	1.04908	0.316	0.193	5.75874e-78	2
ETFBKMT	2.36509e-13	1.04774	0.296	0.283	1.18254e-09	2
GORASP1	1.06276e-16	1.0471	0.296	0.216	5.31378e-13	2
ADCY7	1.53959e-78	1.0437	0.349	0.181	7.69795e-75	2
CBLB	1.12982e-22	1.04327	0.331	0.229	5.6491e-19	2
SNTB2	1.26112e-12	1.04204	0.311	0.297	6.3056e-09	2
PLD1	1.34706e-56	1.04163	0.383	0.201	6.73529e-53	2
SV2A	1.40342e-36	1.04135	0.369	0.252	7.01711e-33	2
PRPF8	2.40623e-14	1.04068	0.375	0.288	1.20312e-10	2
FAM129B	3.81475e-05	1.04066	0.286	0.315	0.190738	2
ATP1A2	7.93931e-46	1.03954	0.355	0.252	3.96965e-42	2
ZFYVE16	3.75471e-15	1.03817	0.387	0.305	1.87736e-11	2
PER1	3.16653e-39	1.03725	0.479	0.273	1.58327e-35	2
AOC3	5.15326e-42	1.03669	0.488	0.304	2.57663e-38	2
MAPKAPK2	2.09938e-15	1.03646	0.329	0.266	1.04969e-11	2
PATJ	8.64105e-29	1.03535	0.291	0.213	4.32053e-25	2
STIM1	4.44527e-07	1.03435	0.27	0.271	0.00222263	2
AL158152.1	3.77021e-61	1.03434	0.432	0.206	1.88511e-57	2
RBMS2	0.00458228	1.03325	0.254	0.303	1	2
TBC1D4	4.25723e-23	1.03307	0.348	0.284	2.12862e-19	2
ANKRD36B	8.24013e-33	1.03291	0.395	0.232	4.12006e-29	2
GBA2	5.8773e-36	1.03149	0.433	0.277	2.93865e-32	2
DIP2B	1.68416e-17	1.03074	0.254	0.229	8.42079e-14	2
METTL7A	1.80193e-08	1.02925	0.398	0.361	9.00967e-05	2
COLGALT1	2.3334e-25	1.02906	0.391	0.284	1.1667e-21	2
MAF	0.00440349	1.02648	0.247	0.262	1	2
CCAR1	1.3889e-24	1.02645	0.388	0.282	6.94452e-21	2
HAPLN3	1.4711e-27	1.02633	0.379	0.276	7.35549e-24	2
CEP170B	1.64794e-16	1.02602	0.287	0.242	8.23969e-13	2
TTLL3	1.95711e-20	1.02571	0.326	0.25	9.78554e-17	2
WDR59	5.87005e-40	1.0255	0.344	0.211	2.93503e-36	2
SETX	1.59764e-27	1.02501	0.396	0.268	7.9882e-24	2
NBPF9	2.74312e-41	1.02302	0.318	0.215	1.37156e-37	2
C18orf25	8.94437e-09	1.02132	0.225	0.253	4.47218e-05	2
ERRFI1	0.000178531	1.02108	0.323	0.339	0.892657	2
RLIM	1.47177e-23	1.02043	0.337	0.248	7.35884e-20	2
UBE3D	4.9986e-47	1.01988	0.289	0.232	2.4993e-43	2
TMEM30B	1.94858e-11	1.01932	0.328	0.294	9.74292e-08	2
NDC1	3.14028e-56	1.01914	0.333	0.231	1.57014e-52	2
ZNF618	1.93927e-33	1.01886	0.352	0.225	9.69636e-30	2
SGCD	2.3157e-32	1.01882	0.402	0.262	1.15785e-28	2
DAAM1	4.3777e-16	1.0174	0.475	0.392	2.18885e-12	2
MDM4	1.29418e-33	1.0162	0.406	0.255	6.47088e-30	2
SYNJ1	6.09702e-07	1.01572	0.268	0.261	0.00304851	2
PTBP3	7.8748e-09	1.01513	0.289	0.268	3.9374e-05	2
SNHG9	4.60319e-09	1.01475	0.26	0.293	2.30159e-05	2
PHIP	4.52884e-16	1.01242	0.44	0.335	2.26442e-12	2
NFATC4	7.35932e-28	1.01215	0.299	0.207	3.67966e-24	2
CHST3	2.09909e-29	1.01055	0.348	0.239	1.04955e-25	2
MYBL1	4.53675e-70	1.01032	0.427	0.219	2.26838e-66	2
RUFY3	2.65555e-14	1.0085	0.277	0.232	1.32777e-10	2
KCNK6	5.83834e-58	1.00797	0.424	0.235	2.91917e-54	2
PPARA	5.77613e-20	1.00793	0.294	0.242	2.88806e-16	2
MYH9	1.39705e-50	1.00625	0.599	0.354	6.98524e-47	2
SOGA1	5.52183e-49	1.00564	0.394	0.217	2.76092e-45	2
SVIL	3.29236e-16	1.00516	0.453	0.349	1.64618e-12	2
NCOA1	5.68215e-34	1.00501	0.407	0.25	2.84108e-30	2
SDK1	9.31351e-52	1.00476	0.369	0.186	4.65675e-48	2
SNED1	9.87892e-40	1.00345	0.39	0.222	4.93946e-36	2
ARL13B	3.79078e-18	1.00341	0.309	0.27	1.89539e-14	2
DUSP6	3.30376e-16	1.00283	0.326	0.29	1.65188e-12	2
WNK1	1.33528e-20	1.00269	0.441	0.308	6.67638e-17	2
AC092807.3	4.20742e-37	1.00217	0.298	0.202	2.10371e-33	2
SEMA5A	2.20221e-29	1.00094	0.375	0.296	1.10111e-25	2
HIGD1B	3.22721e-70	5.8065	0.591	0.049	1.6136e-66	3
TESC	1.45271e-73	4.10968	0.618	0.083	7.26355e-70	3
FAM162B	1.15652e-20	4.03562	0.53	0.194	5.78261e-17	3
ENPEP	1.82224e-84	3.79849	0.657	0.136	9.11121e-81	3
PLXDC1	2.67342e-67	3.48652	0.62	0.149	1.33671e-63	3
TBX2	3.19368e-130	3.41403	0.774	0.273	1.59684e-126	3
ABCC9	8.58365e-20	3.32792	0.505	0.247	4.29183e-16	3
PTP4A3	4.66717e-70	3.23471	0.635	0.215	2.33358e-66	3
GJA4	8.07248e-91	3.19689	0.714	0.221	4.03624e-87	3
SPARCL1	5.67644e-52	3.05004	0.625	0.37	2.83822e-48	3
SLCO1C1	1.66509e-86	2.94346	0.675	0.143	8.32544e-83	3
ADAP2	5.03865e-98	2.94082	0.616	0.127	2.51932e-94	3
LINGO1	1.25392e-53	2.9205	0.603	0.189	6.2696e-50	3
MGLL	1.23894e-06	2.85589	0.495	0.344	0.00619469	3
GJC1	2.26266e-63	2.83394	0.623	0.169	1.13133e-59	3
JUND	1.77368e-27	2.76976	0.62	0.424	8.86838e-24	3
CYGB	4.21062e-30	2.76613	0.517	0.151	2.10531e-26	3
PGF	1.29847e-207	2.6997	0.879	0.254	6.49233e-204	3
SERTAD1	3.48403e-12	2.64038	0.524	0.353	1.74201e-08	3
COL4A1	6.91211e-76	2.62888	0.724	0.353	3.45605e-72	3
COL4A2	2.11465e-58	2.60953	0.663	0.362	1.05733e-54	3
RASD1	3.44168e-75	2.52906	0.68	0.279	1.72084e-71	3
CAMK2N1	1.70106e-54	2.52411	0.631	0.277	8.50529e-51	3
PLA2G5	3.66547e-111	2.52189	0.783	0.282	1.83273e-107	3
CHST2	5.53039e-110	2.49971	0.692	0.119	2.76519e-106	3
COL18A1	5.74921e-109	2.44419	0.751	0.352	2.87461e-105	3
SPARC	2.15031e-75	2.40775	0.71	0.404	1.07515e-71	3
CPM	1.55083e-96	2.40682	0.667	0.132	7.75413e-93	3
2021-09-04	4.97112e-83	2.3617	0.705	0.334	2.48556e-79	3
COX4I2	2.81522e-11	2.35408	0.493	0.195	1.40761e-07	3
CDH6	7.93316e-38	2.35184	0.579	0.169	3.96658e-34	3
CD248	1.26233e-78	2.32868	0.621	0.209	6.31167e-75	3
AC090409.1	4.3131e-102	2.30013	0.702	0.181	2.15655e-98	3
OLFML2A	9.11109e-20	2.28851	0.481	0.149	4.55554e-16	3
GPR4	1.54966e-46	2.2726	0.556	0.141	7.74831e-43	3
LGALSL	1.17255e-90	2.2656	0.689	0.25	5.86277e-87	3
PHLDA1	6.68818e-164	2.23823	0.847	0.314	3.34409e-160	3
ANGPT2	2.58102e-118	2.20605	0.795	0.342	1.29051e-114	3
FXYD6	3.17266e-63	2.19936	0.633	0.221	1.58633e-59	3
HSPA1B	2.21149e-39	2.17909	0.532	0.338	1.10574e-35	3
STXBP6	1.43852e-66	2.16534	0.608	0.155	7.19258e-63	3
BZW2	1.08233e-32	2.14731	0.567	0.257	5.41163e-29	3
WFDC1	6.93451e-143	2.12078	0.855	0.223	3.46725e-139	3
EPHX1	1.94403e-16	2.09324	0.552	0.36	9.72013e-13	3
THY1	4.15083e-50	2.06494	0.579	0.175	2.07541e-46	3
CCL21	3.43661e-55	2.06253	0.551	0.187	1.71831e-51	3
GPR20	6.97622e-32	2.04885	0.48	0.124	3.48811e-28	3
APOLD1	2.26195e-31	2.0342	0.556	0.212	1.13097e-27	3
SLC12A2	1.02837e-32	2.02807	0.549	0.242	5.14185e-29	3
CLMN	2.03426e-21	2.01145	0.519	0.188	1.01713e-17	3
CRISPLD2	4.82544e-42	1.98752	0.608	0.236	2.41272e-38	3
TBX2-AS1	4.07297e-11	1.98651	0.455	0.217	2.03648e-07	3
ADGRF5	1.77099e-90	1.98366	0.68	0.13	8.85496e-87	3
GPRC5C	4.64748e-37	1.96521	0.596	0.318	2.32374e-33	3
PTPRN2	5.67722e-86	1.94241	0.672	0.209	2.83861e-82	3
REV3L	5.83416e-29	1.9284	0.566	0.295	2.91708e-25	3
AC100803.3	1.36251e-43	1.92024	0.572	0.159	6.81256e-40	3
DNAJB1	8.38585e-35	1.90871	0.564	0.351	4.19293e-31	3
NRARP	0.0010137	1.90274	0.451	0.167	1	3
CCDC102B	2.3141e-136	1.89372	0.795	0.232	1.15705e-132	3
EDNRB	1.44064e-45	1.89043	0.616	0.153	7.2032e-42	3
HES4	1.21369e-40	1.84835	0.652	0.355	6.06846e-37	3
ISYNA1	3.04628e-33	1.83217	0.616	0.308	1.52314e-29	3
SLCO3A1	6.50101e-31	1.82428	0.576	0.287	3.25051e-27	3
BCAS3	1.05557e-73	1.81299	0.618	0.236	5.27783e-70	3
NOTCH3	1.65094e-50	1.78586	0.66	0.324	8.25472e-47	3
ADAMTS4	1.30471e-38	1.78204	0.571	0.159	6.52353e-35	3
HSPA1A	1.66305e-35	1.77533	0.532	0.344	8.31525e-32	3
ANO1	3.33064e-30	1.77508	0.5	0.215	1.66532e-26	3
SERPINH1	2.95786e-54	1.77347	0.687	0.377	1.47893e-50	3
PIEZO2	8.68175e-92	1.77313	0.599	0.159	4.34088e-88	3
FAM213A	1.60124e-13	1.75734	0.487	0.264	8.00618e-10	3
CABP1	2.89354e-37	1.75515	0.586	0.191	1.44677e-33	3
ZFP36	7.41736e-34	1.75167	0.613	0.391	3.70868e-30	3
ROBO2	2.11212e-108	1.74975	0.741	0.235	1.05606e-104	3
ACAN	6.64031e-109	1.74432	0.611	0.163	3.32015e-105	3
KIAA0040	0.00185933	1.73249	0.453	0.304	1	3
ADCY3	3.35382e-20	1.71979	0.515	0.249	1.67691e-16	3
FOXS1	1.60461e-28	1.71853	0.524	0.285	8.02303e-25	3
VIPR1	1.59967e-42	1.70143	0.562	0.211	7.99837e-39	3
PLAC9	5.71139e-110	1.69714	0.848	0.434	2.85569e-106	3
MAP3K7CL	2.12005e-87	1.68958	0.68	0.237	1.06002e-83	3
IFI16	1.55257e-79	1.68542	0.768	0.411	7.76284e-76	3
ARHGAP29	3.02719e-50	1.6793	0.673	0.405	1.5136e-46	3
NES	1.16127e-38	1.66382	0.529	0.209	5.80634e-35	3
UACA	4.2788e-84	1.66369	0.721	0.35	2.1394e-80	3
DEPP1	2.91822e-111	1.64181	0.786	0.338	1.45911e-107	3
HIC1	4.36589e-40	1.63443	0.571	0.203	2.18294e-36	3
COL5A3	1.4959e-63	1.61777	0.623	0.207	7.47952e-60	3
A1BG	3.50982e-09	1.61321	0.47	0.306	1.75491e-05	3
APOE	1.30143e-172	1.60917	0.874	0.289	6.50716e-169	3
ZBTB46	1.92626e-27	1.60479	0.522	0.188	9.6313e-24	3
ADGRA2	4.0791e-34	1.60452	0.539	0.228	2.03955e-30	3
PMEPA1	9.23625e-05	1.59073	0.46	0.381	0.461812	3
PARM1	4.76454e-51	1.5892	0.628	0.234	2.38227e-47	3
EPAS1	9.26485e-71	1.58914	0.726	0.385	4.63243e-67	3
IGFBP4	3.55245e-190	1.5834	0.901	0.323	1.77623e-186	3
PPARG	9.73846e-12	1.58251	0.492	0.206	4.86923e-08	3
TLNRD1	1.13206e-11	1.58153	0.406	0.209	5.66028e-08	3
HRH2	8.04596e-42	1.56377	0.579	0.221	4.02298e-38	3
DAAM2	8.57601e-09	1.5494	0.449	0.263	4.288e-05	3
C1RL	7.633e-08	1.54376	0.325	0.285	0.00038165	3
LBH	2.53897e-24	1.53224	0.542	0.351	1.26948e-20	3
MIDN	3.94039e-27	1.52715	0.537	0.304	1.9702e-23	3
CACNA1H	2.45863e-11	1.52715	0.508	0.224	1.22932e-07	3
FRMD3	0.000128737	1.52319	0.416	0.158	0.643685	3
DLC1	2.24291e-41	1.52175	0.633	0.307	1.12146e-37	3
SOCS3	2.13917e-38	1.51558	0.613	0.365	1.06959e-34	3
RGS16	3.18367e-77	1.50679	0.682	0.257	1.59183e-73	3
AXL	2.5746e-21	1.49597	0.552	0.361	1.2873e-17	3
KCNJ8	0.00116411	1.48778	0.414	0.23	1	3
TINAGL1	2.86774e-110	1.4842	0.778	0.365	1.43387e-106	3
FAM13C	1.35952e-10	1.47623	0.52	0.299	6.79758e-07	3
NT5DC2	1.69959e-91	1.47448	0.746	0.306	8.49797e-88	3
SPECC1L	2.44465e-41	1.46417	0.503	0.211	1.22233e-37	3
F8	1.05812e-64	1.4614	0.556	0.168	5.29058e-61	3
REM1	1.50379e-12	1.45945	0.485	0.205	7.51895e-09	3
MT1F	8.45604e-23	1.45824	0.542	0.243	4.22802e-19	3
AC020916.1	3.14274e-39	1.4571	0.527	0.271	1.57137e-35	3
PDE4B	1.80527e-52	1.4546	0.549	0.216	9.02634e-49	3
OAZ2	5.08761e-34	1.43938	0.599	0.277	2.5438e-30	3
GUCY1B1	1.23924e-38	1.43332	0.626	0.302	6.19622e-35	3
TGFBI	1.45537e-65	1.42929	0.663	0.26	7.27683e-62	3
SAMD11	2.56966e-20	1.42145	0.323	0.222	1.28483e-16	3
KLHL23	1.31083e-14	1.41673	0.463	0.201	6.55417e-11	3
DLX2	0.00270311	1.41168	0.291	0.245	1	3
MIER3	1.46373e-17	1.40561	0.493	0.274	7.31864e-14	3
MT1E	6.21846e-14	1.3987	0.495	0.394	3.10923e-10	3
NOLC1	1.82962e-20	1.39477	0.439	0.252	9.14808e-17	3
SLC7A2	7.13066e-57	1.39166	0.646	0.276	3.56533e-53	3
C4orf48	3.6548e-61	1.3894	0.643	0.193	1.8274e-57	3
TNFRSF10D	2.23058e-31	1.38126	0.566	0.234	1.11529e-27	3
ATOH8	0.00562597	1.38118	0.241	0.292	1	3
PTH1R	1.49227e-46	1.37677	0.566	0.192	7.46137e-43	3
NCBP1	4.5166e-37	1.35799	0.544	0.26	2.2583e-33	3
DDN-AS1	1.1817e-71	1.3561	0.556	0.161	5.90851e-68	3
GPX8	4.59081e-12	1.3545	0.549	0.367	2.29541e-08	3
MARCKSL1	5.40126e-28	1.3478	0.534	0.214	2.70063e-24	3
AC100793.2	9.75009e-29	1.34447	0.5	0.208	4.87504e-25	3
CHCHD10	2.77434e-43	1.33864	0.707	0.436	1.38717e-39	3
ADGRL1	1.45237e-29	1.33709	0.49	0.203	7.26183e-26	3
HES1	2.09091e-28	1.33279	0.593	0.375	1.04546e-24	3
LHFPL6	2.77961e-77	1.32356	0.749	0.41	1.38981e-73	3
MMP11	3.29216e-22	1.31557	0.49	0.168	1.64608e-18	3
PRH1	2.09293e-13	1.31099	0.197	0.271	1.04647e-09	3
RELL1	2.61342e-06	1.31057	0.269	0.204	0.0130671	3
LAGE3	1.20874e-23	1.3096	0.451	0.244	6.0437e-20	3
OLFML3	9.03617e-66	1.3094	0.63	0.275	4.51809e-62	3
LGI2	3.20607e-22	1.29873	0.47	0.24	1.60303e-18	3
TBC1D16	3.65859e-40	1.2956	0.468	0.179	1.82929e-36	3
NDRG2	4.37021e-15	1.28937	0.556	0.319	2.18511e-11	3
TBCC	6.42517e-28	1.2872	0.495	0.243	3.21258e-24	3
KCNE4	1.96139e-42	1.28426	0.621	0.284	9.80696e-39	3
FBRS	1.05903e-39	1.2842	0.505	0.224	5.29517e-36	3
MEF2C	1.27284e-30	1.28313	0.598	0.367	6.36418e-27	3
AC005746.2	1.66339e-11	1.27654	0.441	0.173	8.31693e-08	3
DUSP14	3.09401e-19	1.27499	0.465	0.227	1.547e-15	3
CSRNP1	3.48752e-08	1.27359	0.423	0.243	0.000174376	3
PHLDA2	7.10285e-102	1.26568	0.744	0.29	3.55142e-98	3
CYTOR	2.68128e-36	1.25914	0.638	0.337	1.34064e-32	3
PACSIN2	5.86071e-18	1.25532	0.539	0.305	2.93036e-14	3
NHLRC4	1.69816e-46	1.25512	0.623	0.22	8.49081e-43	3
EPS8	2.76959e-102	1.25266	0.771	0.382	1.38479e-98	3
JUNB	8.51056e-34	1.24929	0.643	0.438	4.25528e-30	3
PPP1R15A	1.99874e-50	1.24625	0.667	0.393	9.9937e-47	3
SHPRH	6.74794e-30	1.24286	0.513	0.272	3.37397e-26	3
OAF	1.56259e-10	1.23759	0.446	0.194	7.81296e-07	3
PLCB3	3.45571e-58	1.23516	0.591	0.243	1.72785e-54	3
MYO1B	6.96413e-12	1.23193	0.535	0.294	3.48207e-08	3
MTHFD2	3.23588e-73	1.22584	0.729	0.344	1.61794e-69	3
C12orf4	3.51992e-19	1.22426	0.465	0.244	1.75996e-15	3
HSPA6	3.52437e-50	1.21989	0.623	0.254	1.76219e-46	3
ARHGEF17	2.99688e-11	1.20937	0.475	0.248	1.49844e-07	3
RGL1	6.36855e-73	1.20169	0.631	0.23	3.18428e-69	3
ANKRD29	4.0278e-30	1.19702	0.574	0.232	2.0139e-26	3
PLCE1	1.53546e-10	1.19266	0.434	0.215	7.6773e-07	3
CCND1	3.50146e-21	1.19107	0.566	0.363	1.75073e-17	3
DOK6	1.21645e-80	1.19057	0.68	0.191	6.08224e-77	3
KPTN	4.28647e-83	1.17638	0.663	0.216	2.14323e-79	3
BCL6	7.02649e-15	1.17197	0.497	0.274	3.51324e-11	3
USP8	3.42545e-13	1.16647	0.492	0.324	1.71273e-09	3
CD36	1.98619e-05	1.15479	0.318	0.163	0.0993094	3
SP110	0.00411417	1.15444	0.379	0.333	1	3
CNTNAP1	2.37018e-26	1.14735	0.485	0.155	1.18509e-22	3
NRIP2	1.11488e-38	1.14718	0.52	0.149	5.57439e-35	3
CSPG4	1.95738e-14	1.14447	0.401	0.262	9.78691e-11	3
CBX4	9.60287e-26	1.14378	0.493	0.251	4.80144e-22	3
MAP4K4	4.31965e-65	1.13735	0.653	0.301	2.15983e-61	3
PPIF	4.89116e-52	1.13555	0.62	0.239	2.44558e-48	3
PARD6B	1.49614e-10	1.13539	0.342	0.165	7.4807e-07	3
CDK18	7.42009e-07	1.12946	0.372	0.215	0.00371004	3
RND3	5.23156e-37	1.12931	0.603	0.352	2.61578e-33	3
CCDC74A	2.44582e-61	1.12871	0.636	0.267	1.22291e-57	3
SFTA1P	4.18229e-41	1.12812	0.586	0.177	2.09115e-37	3
GATA2-AS1	8.80924e-16	1.12638	0.481	0.231	4.40462e-12	3
ATP1B2	0.00300054	1.12615	0.375	0.219	1	3
TGFB3	1.22884e-26	1.1244	0.495	0.248	6.14422e-23	3
STEAP4	2.82434e-68	1.12289	0.662	0.241	1.41217e-64	3
EGFL7	1.56523e-100	1.12227	0.606	0.145	7.82614e-97	3
GEN1	2.23399e-51	1.12075	0.556	0.174	1.117e-47	3
HSPH1	2.20256e-50	1.11877	0.646	0.308	1.10128e-46	3
NFKBIA	6.98691e-16	1.11441	0.505	0.391	3.49346e-12	3
HAGHL	4.26009e-10	1.11188	0.466	0.198	2.13005e-06	3
APOL6	2.21174e-16	1.0932	0.473	0.269	1.10587e-12	3
PLA2G7	1.94116e-07	1.09305	0.327	0.109	0.000970578	3
CRIP1	5.19686e-15	1.0923	0.561	0.423	2.59843e-11	3
INPP4B	7.46e-10	1.08774	0.502	0.24	3.73e-06	3
SOD3	3.86222e-41	1.0877	0.633	0.396	1.93111e-37	3
MTMR9	9.52906e-48	1.08477	0.559	0.209	4.76453e-44	3
FGF7	2.63668e-69	1.07308	0.657	0.257	1.31834e-65	3
EFNB1	1.24261e-74	1.07223	0.623	0.227	6.21303e-71	3
OSMR	4.13734e-56	1.07183	0.611	0.268	2.06867e-52	3
SLC16A9	3.95091e-46	1.06897	0.603	0.24	1.97546e-42	3
EPB41L1	6.07536e-30	1.06833	0.527	0.26	3.03768e-26	3
ZNF621	6.88417e-101	1.06486	0.731	0.241	3.44209e-97	3
THBS1	2.69506e-50	1.05863	0.63	0.231	1.34753e-46	3
SSTR2	0.00185893	1.05385	0.374	0.174	1	3
SOCS2	1.03364e-69	1.05254	0.694	0.287	5.16819e-66	3
ARID3A	3.58974e-65	1.04375	0.635	0.236	1.79487e-61	3
MT1M	4.50236e-17	1.04135	0.508	0.386	2.25118e-13	3
LIN7A	7.98515e-21	1.03742	0.493	0.17	3.99257e-17	3
IER3	1.91248e-40	1.03393	0.556	0.337	9.56242e-37	3
ATP11C	8.78057e-22	1.03313	0.458	0.22	4.39028e-18	3
HOXB-AS1	8.35742e-09	1.03018	0.444	0.254	4.17871e-05	3
CADM4	2.22789e-55	1.03011	0.539	0.126	1.11395e-51	3
NDUFA4L2	5.2845e-128	1.02835	0.845	0.388	2.64225e-124	3
CD163L1	4.5973e-07	1.02416	0.492	0.255	0.00229865	3
SPRY4	6.7817e-54	1.02035	0.601	0.249	3.39085e-50	3
PNPT1	1.09636e-11	1.0181	0.439	0.26	5.48179e-08	3
TOPORS	1.4763e-12	1.00919	0.471	0.309	7.3815e-09	3
FMO3	1.32959e-80	1.00721	0.678	0.208	6.64793e-77	3
CXCR4	9.23078e-105	5.59591	0.973	0.154	4.61539e-101	4
PRDM1	2.54792e-59	5.4775	0.824	0.135	1.27396e-55	4
CORO1A	9.71727e-78	5.21619	0.89	0.137	4.85864e-74	4
TRAC	3.29636e-79	5.18793	0.885	0.187	1.64818e-75	4
PTPRC	1.11561e-103	5.15093	0.973	0.141	5.57803e-100	4
APBB1IP	5.52351e-47	4.72145	0.747	0.138	2.76176e-43	4
PYHIN1	6.50863e-13	4.64828	0.571	0.199	3.25431e-09	4
DUSP2	7.21078e-42	4.57543	0.764	0.169	3.60539e-38	4
CD37	4.26863e-69	4.51988	0.857	0.144	2.13432e-65	4
[truncated: 354 more rows]

## Sheet: Supplementary Table 5
Supplementary Table 5: Compositions of 4 different vascular smooth muscle cell subsets in both the atherosclerotic core and proximal adjacent group.
Group	Cell type	Cell count	Abundance
PA	Contractile	832	0.397326
PA	Macrophage-like	753	0.359599
PA	Fibroblast-like	306	0.146132
PA	Chondrocyte-like	203	0.0969436
AC	Contractile	2377	0.479331
AC	Macrophage-like	1536	0.30974
AC	Fibroblast-like	655	0.132083
AC	Chondrocyte-like	391	0.0788465

## Sheet: Supplementary Table 6
Supplementary Table 6: Analysis of differently expressed genes between atherosclerotic core and proximal adjacent group vascular smooth muscle cells.
gene	p_val	avg_logFC	pct.1	pct.2	p_val_adj	change	log10PValue
APOE	4.47436e-85	1.09914	0.399	0.147	7.21938e-81	AC	84.3493
IGKC	2.59842e-75	0.650941	0.416	0.204	4.19254e-71	AC	74.5853
POSTN	4.40191e-57	0.539507	0.236	0.074	7.10248e-53	AC	56.3564
CRTAC1	7.22783e-52	0.53437	0.173	0.04	1.16621e-47	AC	51.141
CCL4	2.33295e-32	0.471832	0.253	0.128	3.76422e-28	AC	31.6321
SPP1	2.80812e-63	0.432254	0.129	0.003	4.53089e-59	AC	62.5516
FN1	1.49834e-115	0.430094	0.886	0.697	2.41757e-111	AC	114.824
PLN	6.03858e-45	0.41851	0.61	0.439	9.74325e-41	AC	44.2191
TIMP1	1.98998e-07	0.395006	0.987	0.978	0.00321084	AC	6.70115
IGFBP2	3.75525e-153	0.387487	0.874	0.466	6.0591e-149	AC	152.425
ACTC1	1.31021e-11	0.384893	0.163	0.103	2.11403e-07	AC	10.8827
IGFBP3	2.14521e-14	0.358032	0.213	0.136	3.4613e-10	AC	13.6685
CCL5	1.82666e-31	0.355602	0.132	0.04	2.94732e-27	AC	30.7383
TFPI2	8.50508e-39	0.349764	0.198	0.074	1.37229e-34	AC	38.0703
SRGN	4.78913e-54	0.328036	0.383	0.2	7.72726e-50	AC	53.3197
EDIL3	2.1963e-110	0.326688	0.739	0.442	3.54373e-106	AC	109.658
TMSB4X	1.99884e-99	0.324259	0.999	0.997	3.22513e-95	AC	98.6992
SUGCT	3.90718e-81	0.305522	0.317	0.1	6.30424e-77	AC	80.4081
SVIL	2.11991e-32	0.300403	0.67	0.575	3.42047e-28	AC	31.6737
ITGA8	3.95237e-64	0.2989	0.664	0.45	6.37714e-60	AC	63.4031
IGLC2	3.20441e-56	0.296378	0.286	0.118	5.17031e-52	AC	55.4943
GADD45A	1.23661e-63	0.291078	0.558	0.345	1.99528e-59	AC	62.9078
FXYD5	9.6514e-65	0.283238	0.544	0.319	1.55725e-60	AC	64.0154
PCDH7	8.34228e-58	0.265487	0.455	0.25	1.34603e-53	AC	57.0787
APOC1	5.21968e-29	0.264129	0.11	0.029	8.42196e-25	AC	28.2824
SULF1	9.77443e-30	0.257751	0.494	0.352	1.5771e-25	AC	29.0099
ARHGDIB	1.58224e-48	0.252446	0.494	0.311	2.55294e-44	AC	47.8007
PCBP2	3.51288e-68	-0.253444	0.59	0.774	5.66803e-64	PA	67.4543
C17orf58	3.6959e-47	-0.253533	0.058	0.161	5.96333e-43	PA	46.4323
CSRNP1	5.88188e-72	-0.255381	0.124	0.294	9.49042e-68	PA	71.2305
AC245595.1	9.8846e-83	-0.258171	0.083	0.246	1.59488e-78	PA	82.005
STAT3	2.71176e-46	-0.258809	0.436	0.591	4.37543e-42	PA	45.5667
IL6ST	1.24544e-35	-0.259398	0.478	0.604	2.00951e-31	PA	34.9047
RPL34	1.61641e-66	-0.260484	1	1	2.60808e-62	PA	65.7914
MYCBP2	8.99337e-38	-0.260551	0.374	0.511	1.45108e-33	PA	37.0461
RPL36A	2.8874e-59	-0.261103	0.422	0.592	4.65882e-55	PA	58.5395
TSKU	5.91722e-109	-0.261273	0.021	0.158	9.54743e-105	PA	108.228
RPL36	2.95259e-55	-0.261361	0.992	0.991	4.764e-51	PA	54.5298
S100A10	5.68267e-11	-0.261518	0.884	0.779	9.16898e-07	PA	10.2454
TMEM258	1.57314e-64	-0.261567	0.605	0.771	2.53826e-60	PA	63.8032
RPL41	1.2698e-47	-0.263256	1	1	2.04882e-43	PA	46.8963
CPE	9.21915e-36	-0.264354	0.796	0.879	1.48751e-31	PA	35.0353
CLEC3B	1.71886e-106	-0.264736	0.027	0.17	2.77338e-102	PA	105.765
PLD3	1.90278e-38	-0.265138	0.393	0.518	3.07013e-34	PA	37.7206
BICC1	2.99892e-45	-0.267016	0.208	0.348	4.83876e-41	PA	44.523
TMBIM4	1.3272e-69	-0.267666	0.666	0.824	2.14143e-65	PA	68.8771
SEM1	2.18914e-68	-0.268024	0.732	0.859	3.53217e-64	PA	67.6597
ACTB	1.91121e-62	-0.268731	0.999	1	3.08374e-58	PA	61.7187
WSB1	1.54114e-40	-0.268796	0.425	0.563	2.48663e-36	PA	39.8122
ALDH2	4.09042e-42	-0.269566	0.525	0.657	6.5999e-38	PA	41.3882
CRYAB	8.52661e-15	-0.270066	0.898	0.909	1.37577e-10	PA	14.0692
TMBIM6	9.67086e-70	-0.270077	0.832	0.913	1.56039e-65	PA	69.0145
TFPI	1.03926e-37	-0.270291	0.514	0.662	1.67684e-33	PA	36.9833
DDIT4	1.15801e-12	-0.270332	0.258	0.33	1.86845e-08	PA	11.9363
MT-CO2	4.50802e-68	-0.272607	0.998	0.999	7.27369e-64	PA	67.346
C16orf89	1.53885e-132	-0.273234	0.014	0.162	2.48294e-128	PA	131.813
ADM	1.34465e-53	-0.273317	0.045	0.149	2.16959e-49	PA	52.8714
MCL1	1.7606e-52	-0.273654	0.368	0.54	2.84072e-48	PA	51.7543
TOB1	7.98903e-52	-0.274255	0.285	0.447	1.28903e-47	PA	51.0975
TNFAIP2	5.32529e-70	-0.275753	0.079	0.225	8.59235e-66	PA	69.2737
DBN1	7.76712e-68	-0.277113	0.127	0.289	1.25322e-63	PA	67.1097
SOD2	1.46138e-12	-0.277509	0.369	0.436	2.35793e-08	PA	11.8352
H1FX	2.94221e-52	-0.277581	0.519	0.698	4.74725e-48	PA	51.5313
TMA7	5.61731e-90	-0.277603	0.849	0.927	9.06352e-86	PA	89.2505
HSPB6	2.08316e-55	-0.277667	0.285	0.463	3.36117e-51	PA	54.6813
ATP5MD	4.58985e-69	-0.277916	0.692	0.831	7.40573e-65	PA	68.3382
IL6	1.46554e-67	-0.278147	0.017	0.11	2.36464e-63	PA	66.834
MXRA8	1.32802e-36	-0.278766	0.477	0.604	2.14277e-32	PA	35.8768
OSR2	3.56242e-115	-0.279641	0.028	0.182	5.74796e-111	PA	114.448
PDGFRA	3.16913e-39	-0.279948	0.266	0.399	5.11339e-35	PA	38.4991
S100A11	2.66259e-57	-0.28031	0.982	0.983	4.2961e-53	PA	56.5747
VASN	3.90882e-58	-0.280418	0.311	0.486	6.30687e-54	PA	57.408
CD81	6.11725e-111	-0.281707	0.994	0.999	9.87018e-107	PA	110.213
GLUL	7.1206e-33	-0.282566	0.34	0.462	1.14891e-28	PA	32.1475
CYP4B1	1.61695e-151	-0.283716	0.007	0.16	2.60895e-147	PA	150.791
PLBD1	3.94823e-118	-0.284134	0.043	0.215	6.37047e-114	PA	117.404
ARID5B	2.07241e-29	-0.284564	0.729	0.792	3.34383e-25	PA	28.6835
VIT	6.40943e-199	-0.284813	0	0.173	1.03416e-194	PA	198.193
PHLDA2	2.66094e-15	-0.284963	0.224	0.3	4.29342e-11	PA	14.575
NFKBIA	1.0303e-23	-0.285146	0.665	0.747	1.66239e-19	PA	22.987
EIF1	6.60981e-107	-0.285285	0.999	1	1.06649e-102	PA	106.18
INMT	3.0112e-55	-0.285439	0.262	0.436	4.85858e-51	PA	54.5213
RPL17	2.50133e-89	-0.288504	0.255	0.476	4.03589e-85	PA	88.6018
NDUFA1	1.27327e-92	-0.289174	0.661	0.845	2.05443e-88	PA	91.8951
CPVL	2.2438e-120	-0.289771	0.016	0.156	3.62036e-116	PA	119.649
MSX1	2.96572e-46	-0.291503	0.125	0.252	4.78518e-42	PA	45.5279
RPL37A	2.9492e-63	-0.291847	0.995	0.995	4.75853e-59	PA	62.5303
CRIM1	8.4006e-40	-0.29221	0.358	0.502	1.35544e-35	PA	39.0757
LIMA1	1.51393e-41	-0.292556	0.453	0.584	2.44273e-37	PA	40.8199
DPYSL2	3.01088e-66	-0.292941	0.292	0.475	4.85805e-62	PA	65.5213
NFIA	2.87856e-61	-0.293236	0.586	0.755	4.64455e-57	PA	60.5408
HSPB8	3.98255e-77	-0.293873	0.15	0.333	6.42584e-73	PA	76.3998
PSAP	1.51981e-31	-0.296194	0.829	0.851	2.45222e-27	PA	30.8182
OSR1	4.08232e-36	-0.296373	0.15	0.268	6.58682e-32	PA	35.3891
RRBP1	1.57092e-53	-0.296558	0.456	0.628	2.53467e-49	PA	52.8038
ABLIM1	8.51565e-104	-0.297298	0.058	0.229	1.374e-99	PA	103.07
NPY1R	6.42655e-77	-0.297882	0.077	0.231	1.03692e-72	PA	76.192
SPTBN1	3.05311e-51	-0.297948	0.522	0.668	4.92619e-47	PA	50.5153
LBH	8.298e-13	-0.298177	0.441	0.488	1.33888e-08	PA	12.081
CYCS	2.83973e-26	-0.2986	0.413	0.514	4.58191e-22	PA	25.5467
EPB41L2	7.66777e-47	-0.299264	0.443	0.591	1.2372e-42	PA	46.1153
NDUFA13	1.76615e-91	-0.299337	0.384	0.6	2.84969e-87	PA	90.753
NR4A2	1.446e-58	-0.299339	0.105	0.247	2.33312e-54	PA	57.8398
AXL	1.76895e-59	-0.299438	0.308	0.481	2.8542e-55	PA	58.7523
SDCBP	1.14387e-62	-0.301493	0.435	0.609	1.84564e-58	PA	61.9416
YBX3	4.67789e-60	-0.301825	0.869	0.92	7.54777e-56	PA	59.33
SELENOS	1.34834e-69	-0.302277	0.531	0.718	2.17555e-65	PA	68.8702
LAMB2	3.8982e-67	-0.302363	0.257	0.443	6.28975e-63	PA	66.4091
KLF9	7.04942e-57	-0.302545	0.355	0.52	1.13742e-52	PA	56.1518
IRF1	1.52391e-21	-0.302669	0.27	0.376	2.45883e-17	PA	20.817
ZNF503	1.95514e-58	-0.302688	0.301	0.474	3.15461e-54	PA	57.7088
TCIM	2.09474e-51	-0.30313	0.036	0.131	3.37987e-47	PA	50.6789
S100A13	5.18128e-41	-0.303407	0.597	0.705	8.35999e-37	PA	40.2856
RPS21	9.75226e-74	-0.30569	0.979	0.983	1.57353e-69	PA	73.0109
CYR61	1.20997e-19	-0.309258	0.773	0.837	1.95229e-15	PA	18.9172
CTSH	7.9759e-79	-0.309974	0.088	0.25	1.28691e-74	PA	78.0982
FBLN5	1.56787e-32	-0.310101	0.438	0.539	2.52976e-28	PA	31.8047
MEG3	1.55389e-73	-0.311447	0.062	0.204	2.5072e-69	PA	72.8086
DLX6-AS1	3.14113e-19	-0.313382	0.078	0.146	5.06822e-15	PA	18.5029
DDX5	3.72522e-77	-0.313389	0.839	0.936	6.01065e-73	PA	76.4288
SQSTM1	2.9107e-59	-0.314681	0.833	0.901	4.69641e-55	PA	58.536
PRRX1	2.69002e-15	-0.314968	0.641	0.657	4.34034e-11	PA	14.5702
DLX5	1.06268e-41	-0.317194	0.122	0.247	1.71464e-37	PA	40.9736
RASD1	2.0108e-38	-0.317297	0.047	0.132	3.24443e-34	PA	37.6966
MALAT1	8.08765e-131	-0.317561	1	1	1.30494e-126	PA	130.092
NDUFA3	1.59109e-94	-0.319872	0.39	0.617	2.56723e-90	PA	93.7983
HES1	1.65906e-42	-0.32043	0.282	0.429	2.6769e-38	PA	41.7801
ALDH1A1	8.99832e-137	-0.321726	0.098	0.335	1.45188e-132	PA	136.046
RPS29	2.3627e-92	-0.322292	0.974	0.987	3.81222e-88	PA	91.6266
LGALS3	7.30683e-73	-0.322647	0.907	0.966	1.17896e-68	PA	72.1363
COX7A1	2.55946e-84	-0.325557	0.68	0.84	4.12968e-80	PA	83.5919
RPL38	1.43652e-95	-0.326267	0.953	0.974	2.31783e-91	PA	94.8427
MTRNR2L8	6.84969e-59	-0.327525	0.367	0.542	1.1052e-54	PA	58.1643
ABCA9	1.64824e-138	-0.32846	0.026	0.198	2.65944e-134	PA	137.783
LAPTM4A	1.46756e-87	-0.329319	0.964	0.977	2.3679e-83	PA	86.8334
SLC38A2	5.33527e-66	-0.330009	0.485	0.675	8.60846e-62	PA	65.2728
CKB	6.80615e-102	-0.331335	0.149	0.37	1.09817e-97	PA	101.167
ISYNA1	3.23419e-43	-0.331939	0.313	0.445	5.21837e-39	PA	42.4902
CTSK	1.55104e-30	-0.33683	0.354	0.464	2.5026e-26	PA	29.8094
CD55	1.37278e-10	-0.338207	0.238	0.294	2.21498e-06	PA	9.8624
ADD3	2.59732e-60	-0.338456	0.219	0.378	4.19077e-56	PA	59.5855
RTN4	2.78438e-65	-0.339335	0.687	0.799	4.4926e-61	PA	64.5553
HSPA1A	1.37851e-14	-0.341853	0.764	0.827	2.22423e-10	PA	13.8606
PNRC1	3.99919e-67	-0.343446	0.945	0.961	6.4527e-63	PA	66.398
HTRA3	1.44687e-176	-0.344859	0.004	0.168	2.33452e-172	PA	175.84
NDUFB1	9.45394e-109	-0.345958	0.533	0.755	1.52539e-104	PA	108.024
DNAJB1	1.19925e-40	-0.347995	0.339	0.499	1.93499e-36	PA	39.9211
CYB5A	1.8532e-64	-0.353122	0.385	0.558	2.99013e-60	PA	63.7321
SOST	9.17848e-08	-0.353655	0.105	0.144	0.00148095	PA	7.03723
RPS10	1.28014e-79	-0.35432	0.821	0.887	2.06551e-75	PA	78.8927
NFE2L2	6.03676e-60	-0.354661	0.562	0.702	9.74031e-56	PA	59.2192
RPS26	1.02931e-127	-0.354843	0.997	0.997	1.6608e-123	PA	126.987
NTRK2	5.02242e-112	-0.355317	0.162	0.398	8.10368e-108	PA	111.299
ATP5ME	5.46932e-113	-0.355773	0.665	0.834	8.82475e-109	PA	112.262
AHNAK	1.55574e-47	-0.358379	0.723	0.815	2.51018e-43	PA	46.8081
RPS27	3.45104e-92	-0.360209	1	1	5.56826e-88	PA	91.462
RPL37	7.01368e-132	-0.361046	0.998	0.998	1.13166e-127	PA	131.154
FCGRT	3.7117e-65	-0.361359	0.42	0.586	5.98883e-61	PA	64.4304
NRP1	9.47244e-76	-0.363934	0.245	0.442	1.52838e-71	PA	75.0235
OLFML3	1.68811e-69	-0.36712	0.192	0.366	2.72376e-65	PA	68.7726
SRPX	1.68444e-84	-0.367786	0.117	0.298	2.71784e-80	PA	83.7735
ID4	3.18411e-25	-0.36796	0.668	0.715	5.13756e-21	PA	24.497
NFIB	9.55544e-98	-0.369564	0.506	0.723	1.54177e-93	PA	97.0197
ABCC9	2.57404e-131	-0.372429	0.104	0.342	4.15321e-127	PA	130.589
SEC62	1.31206e-124	-0.372722	0.861	0.938	2.11702e-120	PA	123.882
SON	1.97421e-122	-0.3732	0.795	0.922	3.18539e-118	PA	121.705
RARRES2	2.32003e-96	-0.373365	0.538	0.8	3.74337e-92	PA	95.6345
YWHAE	2.32547e-127	-0.373694	0.548	0.798	3.75215e-123	PA	126.633
RPL39	1.04983e-126	-0.373959	0.998	0.997	1.6939e-122	PA	125.979
ITM2B	2.9245e-101	-0.37845	0.998	1	4.71868e-97	PA	100.534
TIMP2	8.20113e-50	-0.378773	0.729	0.796	1.32325e-45	PA	49.0861
UAP1	2.94002e-82	-0.380738	0.119	0.294	4.74372e-78	PA	81.5316
CEBPB	8.09734e-65	-0.381248	0.511	0.674	1.30651e-60	PA	64.0917
ISLR	3.65519e-74	-0.383779	0.276	0.469	5.89765e-70	PA	73.4371
ID2	6.32675e-78	-0.38697	0.28	0.485	1.02082e-73	PA	77.1988
MT1E	2.01554e-47	-0.388931	0.527	0.687	3.25208e-43	PA	46.6956
PIK3R1	1.38612e-32	-0.389905	0.377	0.479	2.23651e-28	PA	31.8582
ZFP36L1	1.23315e-56	-0.389917	0.583	0.731	1.98969e-52	PA	55.909
AKAP12	1.46329e-76	-0.391046	0.317	0.527	2.36102e-72	PA	75.8347
MYC	2.97348e-73	-0.394023	0.131	0.307	4.79771e-69	PA	72.5267
ABCA6	1.06658e-113	-0.398339	0.076	0.269	1.72093e-109	PA	112.972
EFEMP1	9.28133e-22	-0.398801	0.747	0.719	1.49754e-17	PA	21.0324
SOD3	8.20321e-76	-0.399244	0.967	0.978	1.32359e-71	PA	75.086
HNRNPH1	5.50353e-119	-0.399518	0.466	0.714	8.87995e-115	PA	118.259
MT-CO1	3.90162e-122	-0.400541	0.999	0.999	6.29526e-118	PA	121.409
ID1	3.43847e-66	-0.402899	0.217	0.412	5.54797e-62	PA	65.4636
ADAMTS1	9.09086e-36	-0.403184	0.368	0.494	1.46681e-31	PA	35.0414
ZFP36L2	7.41621e-34	-0.413017	0.661	0.732	1.19661e-29	PA	33.1298
MT1X	4.32248e-28	-0.416498	0.568	0.675	6.97433e-24	PA	27.3643
NFKBIZ	2.12236e-102	-0.417918	0.167	0.387	3.42443e-98	PA	101.673
MFAP4	1.50061e-30	-0.422033	0.679	0.789	2.42124e-26	PA	29.8237
CRISPLD2	1.94471e-171	-0.425286	0.058	0.298	3.1378e-167	PA	170.711
HES4	3.35e-48	-0.42728	0.325	0.463	5.40523e-44	PA	47.475
SERTAD1	4.14534e-79	-0.427517	0.321	0.526	6.68851e-75	PA	78.3824
USP53	5.72624e-69	-0.429474	0.208	0.384	9.23928e-65	PA	68.2421
POLR2L	1.37856e-158	-0.430648	0.65	0.873	2.22431e-154	PA	157.861
CCNL1	3.79965e-101	-0.434934	0.311	0.54	6.13073e-97	PA	100.42
HSPA1B	3.59313e-43	-0.437303	0.501	0.677	5.79751e-39	PA	42.4445
HIST1H4C	4.46117e-113	-0.437755	0.48	0.708	7.1981e-109	PA	112.351
CYBRD1	9.63964e-64	-0.439464	0.349	0.506	1.55536e-59	PA	63.0159
RAMP2	7.51025e-160	-0.440048	0.034	0.238	1.21178e-155	PA	159.124
SLIT2	1.90601e-124	-0.446233	0.099	0.316	3.07535e-120	PA	123.72
CDKN1C	2.23378e-97	-0.446276	0.36	0.588	3.60421e-93	PA	96.651
MT-ND4L	4.32691e-132	-0.44875	0.778	0.921	6.98146e-128	PA	131.364
CD248	5.33558e-160	-0.45419	0.05	0.268	8.60896e-156	PA	159.273
EPHX1	1.28088e-129	-0.454659	0.322	0.59	2.0667e-125	PA	128.892
NUPR1	1.38237e-138	-0.455928	0.796	0.916	2.23045e-134	PA	137.859
FGL2	6.87845e-19	-0.459969	0.451	0.512	1.10984e-14	PA	18.1625
RPS28	1.20538e-179	-0.462711	0.998	0.999	1.94488e-175	PA	178.919
PLTP	2.24107e-79	-0.470995	0.205	0.396	3.61597e-75	PA	78.6495
KRTCAP2	3.51319e-220	-0.47657	0.47	0.799	5.66853e-216	PA	219.454
MAFF	6.07043e-97	-0.478766	0.172	0.381	9.79463e-93	PA	96.2168
THBS1	8.41714e-98	-0.479768	0.08	0.261	1.35811e-93	PA	97.0748
APP	1.48983e-120	-0.480581	0.446	0.686	2.40384e-116	PA	119.827
ELN	1.62682e-102	-0.486514	0.212	0.444	2.62487e-98	PA	101.789
PRELP	6.21156e-51	-0.486866	0.641	0.729	1.00224e-46	PA	50.2068
CLU	6.72652e-71	-0.487062	0.852	0.916	1.08532e-66	PA	70.1722
DHRS3	5.5558e-121	-0.489361	0.106	0.32	8.96428e-117	PA	120.255
OMD	7.35516e-46	-0.489883	0.431	0.551	1.18675e-41	PA	45.1334
TSHZ2	3.12338e-249	-0.491297	0.014	0.259	5.03958e-245	PA	248.505
TMEM176A	3.21336e-174	-0.491896	0.02	0.215	5.18475e-170	PA	173.493
LRRN4CL	1.917e-283	-0.493713	0.005	0.26	3.09307e-279	PA	282.717
F3	1.54271e-83	-0.49487	0.094	0.261	2.48917e-79	PA	82.8117
SELENOP	3.21418e-127	-0.495047	0.382	0.656	5.18608e-123	PA	126.493
PLPP3	1.79412e-135	-0.500016	0.176	0.43	2.89481e-131	PA	134.746
NEAT1	8.7587e-27	-0.50007	0.808	0.838	1.41322e-22	PA	26.0576
FABP4	4.32438e-62	-0.502483	0.074	0.205	6.97739e-58	PA	61.3641
ADH1B	1.81153e-28	-0.503687	0.475	0.567	2.9229e-24	PA	27.742
MT-ND3	5.70536e-174	-0.510009	0.99	0.997	9.2056e-170	PA	173.244
CDKN1A	1.61253e-54	-0.513129	0.26	0.408	2.60183e-50	PA	53.7925
CD34	1.70863e-161	-0.52104	0.079	0.319	2.75688e-157	PA	160.767
SOCS3	4.08873e-71	-0.521637	0.352	0.546	6.59717e-67	PA	70.3884
TMEM176B	1.78125e-182	-0.522539	0.028	0.242	2.87405e-178	PA	181.749
PODN	7.46363e-255	-0.522617	0.043	0.336	1.20426e-250	PA	254.127
PMP22	9.88581e-73	-0.528582	0.562	0.691	1.59508e-68	PA	72.005
GPX3	1.57431e-70	-0.530829	0.377	0.548	2.54015e-66	PA	69.8029
PDGFRL	7.65195e-69	-0.534014	0.238	0.406	1.23464e-64	PA	68.1162
IGFBP4	8.11676e-113	-0.538602	0.393	0.665	1.30964e-108	PA	112.091
EMP1	1.75439e-113	-0.539028	0.145	0.363	2.83071e-109	PA	112.756
MT1A	5.69828e-97	-0.543851	0.085	0.266	9.19417e-93	PA	96.2443
SEMA3C	6.38328e-142	-0.549342	0.04	0.23	1.02994e-137	PA	141.195
SLIT3	2.30528e-199	-0.550568	0.177	0.505	3.71958e-195	PA	198.637
PPDPF	1.04587e-197	-0.551777	0.8	0.932	1.6875e-193	PA	196.981
MYADM	4.91165e-196	-0.557699	0.464	0.775	7.92494e-192	PA	195.309
PPP1R15A	1.96613e-148	-0.567727	0.524	0.785	3.17234e-144	PA	147.706
PTGIS	3.0572e-109	-0.572305	0.347	0.568	4.93279e-105	PA	108.515
MIF	8.88029e-253	-0.574483	0.488	0.826	1.43284e-248	PA	252.052
MT2A	5.192e-68	-0.591178	0.838	0.901	8.37728e-64	PA	67.2847
ID3	4.41298e-118	-0.593035	0.765	0.917	7.12034e-114	PA	117.355
FSTL1	2.07895e-91	-0.602199	0.383	0.573	3.35438e-87	PA	90.6822
FGF7	1.14181e-153	-0.604149	0.206	0.507	1.84231e-149	PA	152.942
F10	1.58309e-206	-0.605137	0.132	0.445	2.55431e-202	PA	205.8
GPNMB	3.98846e-76	-0.611	0.36	0.529	6.43538e-72	PA	75.3992
MMP2	3.49453e-53	-0.611744	0.257	0.398	5.63842e-49	PA	52.4566
PCOLCE2	9.02412e-57	-0.617852	0.182	0.34	1.45604e-52	PA	56.0446
IFITM1	1.76491e-188	-0.632564	0.168	0.478	2.84769e-184	PA	187.753
ABCA8	1.56208e-154	-0.641446	0.092	0.332	2.52042e-150	PA	153.806
CST3	5.26298e-86	-0.644481	0.999	0.996	8.49182e-82	PA	85.2788
LEPR	2.41926e-184	-0.645005	0.042	0.272	3.90348e-180	PA	183.616
PTGDS	5.26274e-14	-0.647801	0.067	0.121	8.49143e-10	PA	13.2788
BCAM	2.83331e-101	-0.648337	0.2	0.407	4.57155e-97	PA	100.548
SERPING1	7.34338e-161	-0.652371	0.915	0.955	1.18485e-156	PA	160.134
RERGL	7.57067e-39	-0.674583	0.156	0.274	1.22153e-34	PA	38.1209
IGF1	6.32151e-197	-0.687859	0.017	0.225	1.01998e-192	PA	196.199
ABI3BP	1.61412e-90	-0.688479	0.245	0.439	2.60438e-86	PA	89.7921
LRP1	1.99275e-106	-0.695205	0.409	0.606	3.2153e-102	PA	105.701
ATF3	8.15842e-81	-0.695565	0.44	0.632	1.31636e-76	PA	80.0884
SCARA5	0	-0.704431	0.006	0.294	0	PA	300
CHRDL1	0	-0.705066	0.005	0.33	0	PA	301
WISP2	4.29737e-21	-0.707261	0.306	0.382	6.93381e-17	PA	20.3668
MT1M	5.30268e-109	-0.716454	0.386	0.63	8.55588e-105	PA	108.276
KLF4	9.49151e-150	-0.72319	0.143	0.4	1.53146e-145	PA	149.023
RARRES1	1.13822e-69	-0.72331	0.084	0.229	1.83652e-65	PA	68.9438
PLAC9	1.11807e-279	-0.730117	0.693	0.942	1.804e-275	PA	278.952
C11orf96	8.48112e-09	-0.745977	0.875	0.857	0.000136843	PA	8.07155
LTBP4	2.62077e-129	-0.759813	0.506	0.695	4.22861e-125	PA	128.582
GAS1	1.20073e-184	-0.765348	0.073	0.327	1.93738e-180	PA	183.921
C1R	1.33069e-60	-0.790544	0.822	0.848	2.14708e-56	PA	59.8759
PLAT	8.96427e-170	-0.795368	0.07	0.311	1.44639e-165	PA	169.047
IGFBP5	2.19317e-160	-0.803985	0.85	0.959	3.53867e-156	PA	159.659
SLPI	1.41841e-186	-0.814157	0.062	0.325	2.2886e-182	PA	185.848
FOSB	1.02286e-183	-0.817528	0.467	0.761	1.65038e-179	PA	182.99
PLCG2	5.1314e-187	-0.824975	0.332	0.649	8.27952e-183	PA	186.29
RHOB	3.73936e-111	-0.825025	0.568	0.755	6.03346e-107	PA	110.427
MTRNR2L12	0	-0.834051	0.811	0.973	0	PA	302
ITM2A	1.50095e-157	-0.844991	0.134	0.389	2.42179e-153	PA	156.824
MGST1	1.95459e-234	-0.846589	0.053	0.336	3.15373e-230	PA	233.709
SFRP1	2.82586e-248	-0.865459	0.044	0.332	4.55953e-244	PA	247.549
C1S	7.36072e-94	-0.870124	0.589	0.712	1.18765e-89	PA	93.1331
TXNIP	8.39638e-134	-0.892223	0.497	0.724	1.35476e-129	PA	133.076
KLF2	9.10672e-206	-0.933788	0.58	0.828	1.46937e-201	PA	205.041
FBN1	5.07177e-95	-0.950299	0.259	0.46	8.1833e-91	PA	94.2948
CEBPD	5.66953e-159	-0.965703	0.763	0.876	9.14779e-155	PA	158.246
CRIP1	1.33847e-262	-0.975188	0.409	0.749	2.15962e-258	PA	261.873
JUND	0	-0.99056	0.912	0.986	0	PA	303
FOS	2.86358e-246	-0.995889	0.893	0.95	4.62038e-242	PA	245.543
JUN	4.72432e-209	-1.00356	0.885	0.943	7.6227e-205	PA	208.326
TNXB	6.14803e-166	-1.00622	0.105	0.36	9.91984e-162	PA	165.211
IER2	5.40327e-232	-1.01885	0.627	0.869	8.71818e-228	PA	231.267
GADD45B	3.83065e-64	-1.02593	0.669	0.789	6.18076e-60	PA	63.4167
FBLN2	4.01146e-142	-1.04562	0.119	0.353	6.47249e-138	PA	141.397
BTG2	1.26355e-270	-1.11388	0.405	0.761	2.03874e-266	PA	269.898
NR4A1	8.87816e-290	-1.14127	0.289	0.668	1.43249e-285	PA	289.052
SFRP4	1.48946e-63	-1.19932	0.241	0.405	2.40324e-59	PA	62.827
EGR1	0	-1.22227	0.524	0.857	0	PA	304
JUNB	0	-1.25081	0.797	0.939	0	PA	305
CCDC80	4.17321e-139	-1.25178	0.506	0.728	6.73348e-135	PA	138.38
SERPINF1	7.17634e-212	-1.25821	0.192	0.525	1.1579e-207	PA	211.144
TIMP3	0	-1.35515	0.415	0.884	0	PA	306
SFRP2	2.56189e-97	-1.36352	0.24	0.461	4.13361e-93	PA	96.5914
PI16	0	-1.371	0.012	0.308	0	PA	307
IGFBP6	6.33443e-85	-1.40521	0.733	0.786	1.02206e-80	PA	84.1983
CXCL14	4.81169e-227	-1.41094	0	0.197	7.76366e-223	PA	226.318
ZFP36	0	-1.41435	0.705	0.931	0	PA	308
ACKR3	0	-1.46992	0.082	0.542	0	PA	309
GSN	1.55176e-109	-1.48872	0.968	0.982	2.50376e-105	PA	108.809
C3	0	-1.52373	0.014	0.342	0	PA	310
MFAP5	0	-1.54472	0.015	0.334	0	PA	311
PLA2G2A	7.4007e-293	-1.77992	0.009	0.281	1.1941e-288	PA	313
DCN	2.47128e-148	-2.03695	0.326	0.592	3.98741e-144	PA	147.607
FBLN1	1.32094e-171	-2.13407	0.251	0.522	2.13133e-167	PA	170.879
APOD	3.13976e-279	-2.86433	0.042	0.35	5.066e-275	PA	278.503
CFD	0	-3.86452	0.02	0.447	0	PA	312

## Sheet: Supplementary Table 7
Supplementary Table 7: Marker genes of 3 myeloid sub-clusters.
gene	p_val	avg_logFC	pct.1	pct.2	p_val_adj	cluster
CD36	0	7.24908	0.563	0.076	0	0
CSTB	0	5.95213	0.655	0.034	0	0
SDC2	0	4.82181	0.574	0.096	0	0
FABP5	0	4.3942	0.634	0.054	0	0
PHLDA1	0	3.78049	0.558	0.15	0	0
MMP19	0	3.76041	0.543	0.095	0	0
VIM	0	3.49511	0.662	0.151	0	0
LGALS1	0	3.43949	0.596	0.176	0	0
CTSB	0	3.21432	0.572	0.161	0	0
CTSD	0	2.83377	0.577	0.136	0	0
GAPDH	0	2.62826	0.605	0.164	0	0
PLIN2	0	2.61255	0.52	0.172	0	0
S100A10	0	2.55334	0.631	0.176	0	0
ENO1	0	2.23088	0.593	0.155	0	0
MIF	0	1.8417	0.619	0.148	0	0
PKM	0	1.40795	0.608	0.2	0	0
SH3BGRL3	0	1.08239	0.643	0.242	0	0
CD14	0	0.978735	0.196	0.674	0	0
FN1	1.9939e-302	2.29182	0.523	0.088	5.98171e-299	0
FTL	3.53396e-300	1.68792	0.547	0.176	1.06019e-296	0
CTSL	4.10791e-299	3.32583	0.499	0.135	1.23237e-295	0
CD52	1.99681e-296	2.86756	0.575	0.228	5.99043e-293	0
LDHA	3.45313e-295	2.14916	0.574	0.167	1.03594e-291	0
RNASE1	9.67022e-284	2.57906	0.617	0.168	2.90107e-280	0
TPI1	1.19297e-283	1.60767	0.556	0.179	3.57892e-280	0
S100A6	2.80648e-279	3.24286	0.594	0.268	8.41944e-276	0
MARCO	1.47478e-278	2.98062	0.505	0.14	4.42435e-275	0
PPP1R14B	3.36431e-272	1.51189	0.562	0.186	1.00929e-268	0
CD63	2.73394e-267	2.37672	0.579	0.193	8.20182e-264	0
FLNA	4.52947e-266	2.31564	0.554	0.191	1.35884e-262	0
ERO1A	1.08913e-247	4.24607	0.506	0.181	3.26738e-244	0
RGCC	1.41257e-242	1.90862	0.516	0.201	4.23771e-239	0
CYP27A1	1.00811e-232	3.58131	0.509	0.131	3.02433e-229	0
MGLL	5.98839e-232	4.17334	0.507	0.141	1.79652e-228	0
PGK1	9.89861e-232	2.5834	0.506	0.17	2.96958e-228	0
S100A11	8.15961e-212	1.43397	0.591	0.258	2.44788e-208	0
CD99	1.22748e-204	1.17801	0.587	0.25	3.68243e-201	0
P4HA1	1.21648e-203	4.79332	0.496	0.178	3.64943e-200	0
FBP1	5.94023e-202	1.87696	0.407	0.16	1.78207e-198	0
CYSTM1	6.62589e-198	1.51362	0.517	0.202	1.98777e-194	0
ANXA2	8.47604e-197	1.27914	0.574	0.237	2.54281e-193	0
AQP9	4.6186e-193	2.15904	0.441	0.163	1.38558e-189	0
EMP3	5.35052e-187	1.14827	0.561	0.266	1.60516e-183	0
CD109	8.06648e-186	3.91708	0.505	0.102	2.41995e-182	0
SOD2	1.80962e-184	0.446768	0.251	0.543	5.42886e-181	0
SOCS3	2.32415e-184	0.99823	0.268	0.565	6.97244e-181	0
RPS27L	8.79133e-183	0.996297	0.564	0.245	2.6374e-179	0
ANPEP	2.61363e-172	1.8758	0.488	0.196	7.84089e-169	0
APOC1	5.12235e-171	2.25586	0.506	0.16	1.5367e-167	0
GLIPR2	8.28142e-171	1.29351	0.505	0.244	2.48443e-167	0
CCL2	1.14917e-167	2.77579	0.476	0.145	3.44752e-164	0
TAGLN2	3.40123e-161	1.32804	0.554	0.265	1.02037e-157	0
APLP2	2.39794e-158	3.03659	0.522	0.258	7.19382e-155	0
NPL	4.77193e-157	1.14966	0.498	0.231	1.43158e-153	0
CXXC5	4.85545e-156	2.72638	0.51	0.177	1.45664e-152	0
DHRS9	9.91044e-156	3.33756	0.436	0.1	2.97313e-152	0
TMSB4X	1.28373e-155	1.24495	0.33	0.618	3.8512e-152	0
MT2A	2.03817e-152	3.76478	0.376	0.148	6.1145e-149	0
RGS18	6.87941e-151	0.705436	0.075	0.439	2.06382e-147	0
EMP1	3.75461e-150	3.53714	0.482	0.116	1.12638e-146	0
LSP1	3.14392e-148	0.861422	0.544	0.288	9.43177e-145	0
FNIP2	5.86436e-147	3.47855	0.453	0.167	1.75931e-143	0
MT1F	1.34999e-143	3.10577	0.421	0.111	4.04998e-140	0
GCHFR	1.21661e-140	3.06605	0.467	0.14	3.64982e-137	0
MT-CYB	2.08595e-139	0.962476	0.309	0.587	6.25786e-136	0
TIMP1	2.52409e-139	1.47394	0.427	0.258	7.57228e-136	0
TUBA1C	1.0414e-138	0.852711	0.5	0.248	3.12419e-135	0
BCAT1	3.99299e-137	1.72685	0.507	0.212	1.1979e-133	0
NEAT1	1.44173e-135	3.87538	0.515	0.264	4.32518e-132	0
ANXA1	2.18931e-135	3.14113	0.495	0.24	6.56792e-132	0
PPARG	3.30106e-135	2.77573	0.461	0.137	9.90318e-132	0
FAM20C	1.08993e-134	3.49967	0.456	0.135	3.26979e-131	0
MT1X	1.16377e-133	4.63004	0.352	0.082	3.4913e-130	0
BLVRB	6.56792e-132	1.70179	0.522	0.248	1.97037e-128	0
RALA	1.38998e-129	2.67205	0.486	0.237	4.16994e-126	0
TDP2	1.39084e-128	0.578174	0.478	0.129	4.17253e-125	0
MT-CO1	2.95055e-128	0.864895	0.317	0.588	8.85166e-125	0
SLC39A8	9.14056e-127	2.22847	0.413	0.12	2.74217e-123	0
LGALS3	1.35496e-126	2.83914	0.46	0.163	4.06489e-123	0
BNIP3	8.55963e-126	3.8438	0.457	0.14	2.56789e-122	0
ABCA1	7.04991e-120	1.2277	0.504	0.242	2.11497e-116	0
ITGB1	5.42068e-118	1.60294	0.502	0.251	1.62621e-114	0
CD82	1.36663e-117	3.03832	0.472	0.145	4.09988e-114	0
AIG1	3.74269e-117	0.446292	0.132	0.393	1.12281e-113	0
FTH1	6.58889e-115	0.514047	0.516	0.282	1.97667e-111	0
SAT1	1.65058e-114	0.392511	0.311	0.548	4.95173e-111	0
RPS19	9.29809e-114	0.756895	0.328	0.564	2.78943e-110	0
SELENOM	4.53646e-113	1.74467	0.177	0.397	1.36094e-109	0
TXN	1.03528e-108	2.33183	0.503	0.254	3.10583e-105	0
SLC11A1	1.49798e-104	0.988559	0.476	0.264	4.49394e-101	0
YWHAH	5.62948e-101	0.974524	0.286	0.505	1.68885e-97	0
STMN1	1.78914e-100	0.77489	0.258	0.477	5.36743e-97	0
LHFPL2	4.93663e-100	3.46778	0.456	0.198	1.48099e-96	0
FAM107B	6.47503e-100	1.30778	0.51	0.277	1.94251e-96	0
CD44	3.07619e-98	1.34064	0.511	0.297	9.22856e-95	0
TFPI	3.19185e-98	5.48437	0.385	0.038	9.57556e-95	0
IGFBP7	6.79341e-98	1.69559	0.27	0.486	2.03802e-94	0
IFI6	1.14013e-97	0.601663	0.483	0.238	3.4204e-94	0
MRPS6	2.81704e-94	3.57024	0.479	0.248	8.45111e-91	0
ANKRD28	3.43823e-93	3.56639	0.472	0.212	1.03147e-89	0
IL1RN	9.49466e-93	2.14817	0.401	0.219	2.8484e-89	0
ATF5	2.95756e-92	4.83153	0.448	0.217	8.87268e-89	0
ALCAM	6.0054e-91	3.08762	0.448	0.198	1.80162e-87	0
RAB13	8.22984e-91	1.42848	0.489	0.24	2.46895e-87	0
FAM118A	6.58961e-89	1.86689	0.195	0.42	1.97688e-85	0
MIR181A1HG	2.03046e-86	0.279209	0.137	0.382	6.09139e-83	0
VCAN	4.55102e-85	1.31509	0.39	0.264	1.36531e-81	0
PRMT9	2.45071e-82	0.429513	0.133	0.361	7.35214e-79	0
GADD45B	3.60649e-81	0.990957	0.309	0.515	1.08195e-77	0
IL4I1	3.40066e-78	1.30232	0.429	0.151	1.0202e-74	0
PLP2	8.56224e-77	2.10835	0.49	0.272	2.56867e-73	0
IFI44	2.41719e-76	1.02155	0.177	0.369	7.25156e-73	0
B2M	2.57312e-76	0.619804	0.36	0.531	7.71935e-73	0
VAT1	6.3095e-76	2.10769	0.39	0.145	1.89285e-72	0
MGST1	2.1861e-74	4.37597	0.4	0.156	6.55831e-71	0
SCARB2	3.80324e-74	1.53645	0.499	0.28	1.14097e-70	0
SRGN	1.07665e-73	1.31764	0.283	0.485	3.22995e-70	0
FAM162A	1.75331e-73	2.26836	0.429	0.234	5.25993e-70	0
NTAN1	3.01824e-73	2.37021	0.471	0.264	9.05472e-70	0
CALR	4.9027e-71	1.20295	0.498	0.292	1.47081e-67	0
UPP1	5.12396e-71	0.320959	0.451	0.284	1.53719e-67	0
MT-ND3	4.25771e-70	1.47786	0.324	0.499	1.27731e-66	0
AHNAK	5.77541e-69	2.05153	0.492	0.268	1.73262e-65	0
TGFBR2	3.04918e-66	1.79565	0.239	0.416	9.14753e-63	0
GBE1	1.01638e-65	2.45091	0.355	0.144	3.04915e-62	0
PHACTR1	2.85053e-65	0.944473	0.287	0.45	8.55158e-62	0
GPX3	4.38162e-64	0.373423	0.099	0.257	1.31449e-60	0
MAP1LC3A	3.76635e-63	1.92329	0.127	0.304	1.12991e-59	0
FOS	1.32401e-62	0.277481	0.284	0.409	3.97202e-59	0
ZNF467	1.1144e-61	0.305732	0.123	0.324	3.34321e-58	0
MT-CO2	1.35228e-60	1.07474	0.351	0.517	4.05683e-57	0
SQSTM1	5.35227e-60	1.41349	0.501	0.308	1.60568e-56	0
HSP90AB1	5.60097e-60	0.321467	0.34	0.507	1.68029e-56	0
CNIH4	8.01224e-59	1.83287	0.429	0.273	2.40367e-55	0
ARID5B	1.44761e-58	2.84345	0.433	0.209	4.34284e-55	0
GATM	4.015e-57	0.711764	0.185	0.354	1.2045e-53	0
MYO1E	3.25291e-56	2.80645	0.334	0.116	9.75873e-53	0
FKBP2	6.72466e-56	0.988496	0.493	0.308	2.0174e-52	0
CXCL2	8.61575e-56	0.412487	0.24	0.383	2.58473e-52	0
FAM217B	5.19989e-55	1.33609	0.129	0.298	1.55997e-51	0
ZFYVE16	4.93095e-54	2.07006	0.444	0.272	1.47929e-50	0
ST20	6.47992e-54	4.10344	0.312	0.091	1.94398e-50	0
ARHGAP10	7.89686e-53	1.40394	0.414	0.172	2.36906e-49	0
TSPYL2	9.88065e-53	0.319546	0.135	0.313	2.96419e-49	0
LIMA1	1.4355e-52	0.28034	0.145	0.274	4.30649e-49	0
AL133453.1	5.72249e-52	2.76025	0.371	0.194	1.71675e-48	0
TNFSF8	6.38756e-52	1.58389	0.119	0.288	1.91627e-48	0
CORO1C	1.28829e-51	1.56939	0.421	0.242	3.86488e-48	0
CCDC88A	1.31449e-51	3.47851	0.477	0.292	3.94347e-48	0
CCDC144A	4.20403e-51	0.710968	0.145	0.258	1.26121e-47	0
CYBRD1	4.22357e-51	0.35207	0.109	0.304	1.26707e-47	0
ATP13A3	5.11015e-51	1.93742	0.45	0.28	1.53304e-47	0
DNMT1	8.1382e-51	0.966383	0.263	0.437	2.44146e-47	0
C12orf57	2.73273e-50	0.739629	0.325	0.459	8.19819e-47	0
IRAK3	3.53606e-50	1.52151	0.194	0.377	1.06082e-46	0
RNF217	2.45795e-49	0.664382	0.138	0.253	7.37385e-46	0
NAA50	8.99863e-49	1.40305	0.396	0.25	2.69959e-45	0
NFKBID	5.87541e-48	1.34214	0.318	0.475	1.76262e-44	0
CITED2	6.13045e-48	0.889069	0.408	0.256	1.83913e-44	0
TXNIP	7.31642e-48	1.61299	0.441	0.276	2.19493e-44	0
DSTN	8.67083e-48	2.78968	0.474	0.298	2.60125e-44	0
LINC02256	1.21779e-47	0.578407	0.144	0.289	3.65338e-44	0
MITF	1.97346e-47	2.6871	0.39	0.178	5.92039e-44	0
ZNF331	2.79866e-47	1.06451	0.312	0.448	8.39599e-44	0
TPM4	9.64252e-47	0.722022	0.472	0.335	2.89276e-43	0
ZC3H6	3.38613e-46	0.535902	0.14	0.314	1.01584e-42	0
PLXNC1	4.09961e-46	0.338132	0.148	0.356	1.22988e-42	0
MT-CO3	1.52042e-45	0.632769	0.355	0.478	4.56126e-42	0
BNIP3L	3.04809e-45	1.0568	0.435	0.286	9.14426e-42	0
ATP2B1-AS1	3.41379e-45	1.4688	0.299	0.423	1.02414e-41	0
ASPH	6.36311e-44	2.78928	0.453	0.301	1.90893e-40	0
SUCO	6.89203e-44	1.24032	0.167	0.306	2.06761e-40	0
FLT1	2.23976e-43	2.56221	0.276	0.122	6.71928e-40	0
SMC2	1.28736e-42	1.84344	0.171	0.306	3.86208e-39	0
LIMS1	4.75368e-42	2.63555	0.466	0.326	1.4261e-38	0
HSP90B1	7.02637e-42	4.54561	0.464	0.285	2.10791e-38	0
NDRG1	3.03964e-41	4.03036	0.283	0.141	9.11893e-38	0
DDX60L	3.49701e-41	1.76794	0.283	0.171	1.0491e-37	0
EPS8	6.24489e-41	1.13517	0.172	0.306	1.87347e-37	0
UTRN	6.33121e-41	0.854667	0.205	0.37	1.89936e-37	0
MYADM	1.16224e-40	1.11314	0.443	0.314	3.48673e-37	0
GOLM1	1.33447e-40	1.45685	0.136	0.269	4.0034e-37	0
NCEH1	1.35533e-40	3.50021	0.335	0.16	4.06599e-37	0
KRCC1	1.77105e-40	0.592487	0.203	0.35	5.31316e-37	0
TMCC3	1.90261e-40	1.0353	0.076	0.251	5.70784e-37	0
PHTF1	2.21719e-40	0.283105	0.108	0.28	6.65156e-37	0
HRH2	3.30826e-40	0.257911	0.226	0.383	9.92479e-37	0
LRP1	4.17132e-40	0.665657	0.474	0.32	1.2514e-36	0
CREG1	1.72494e-39	0.370489	0.468	0.326	5.17482e-36	0
CD151	1.08797e-38	1.57374	0.427	0.259	3.26391e-35	0
RNASET2	1.54095e-38	2.68911	0.454	0.308	4.62286e-35	0
MYCBP2	1.79783e-38	0.297257	0.323	0.444	5.39348e-35	0
MYOF	3.14773e-38	1.56113	0.286	0.172	9.4432e-35	0
BDH2	3.27651e-38	0.432644	0.152	0.281	9.82952e-35	0
TSTD1	6.61347e-38	2.12281	0.431	0.223	1.98404e-34	0
AZI2	1.27966e-37	0.813864	0.244	0.372	3.83899e-34	0
SLC3A2	2.37552e-37	0.499375	0.361	0.486	7.12657e-34	0
TOR3A	3.02439e-37	1.69133	0.217	0.354	9.07316e-34	0
ADAM9	5.81997e-37	1.44688	0.46	0.274	1.74599e-33	0
ACTN1	9.72164e-37	1.25276	0.443	0.268	2.91649e-33	0
TREM1	1.33638e-36	0.925976	0.416	0.296	4.00914e-33	0
AP1B1	5.20936e-36	0.899163	0.224	0.353	1.56281e-32	0
CD9	6.27967e-36	2.73864	0.417	0.273	1.8839e-32	0
RFLNB	4.35848e-35	1.32876	0.364	0.159	1.30754e-31	0
SPHK1	5.4464e-35	1.20302	0.305	0.147	1.63392e-31	0
SLC46A3	1.03097e-34	0.805702	0.108	0.316	3.09291e-31	0
IDUA	1.3834e-34	0.28122	0.104	0.272	4.1502e-31	0
MSR1	4.03339e-34	1.28721	0.432	0.315	1.21002e-30	0
SPACA6	7.47346e-34	0.697265	0.102	0.264	2.24204e-30	0
SORL1	1.19012e-33	0.833875	0.222	0.338	3.57035e-30	0
PFKFB3	1.74309e-33	0.909236	0.198	0.368	5.22926e-30	0
TMEM70	2.42704e-33	3.1045	0.443	0.286	7.28111e-30	0
ADAM17	1.04872e-32	0.944979	0.412	0.278	3.14615e-29	0
SEMA4D	2.08521e-32	0.293757	0.119	0.263	6.25564e-29	0
FBXO25	2.20389e-32	0.660092	0.163	0.289	6.61168e-29	0
LTB	3.35135e-32	1.2557	0.165	0.272	1.0054e-28	0
AGFG1	6.40848e-32	1.65515	0.455	0.314	1.92255e-28	0
IQCG	7.6498e-32	0.433738	0.125	0.269	2.29494e-28	0
LINC01410	1.05168e-31	0.289556	0.089	0.261	3.15504e-28	0
H2AFZ	1.34058e-31	0.787944	0.345	0.463	4.02174e-28	0
TFDP2	2.04116e-31	0.282681	0.108	0.268	6.12348e-28	0
C9orf66	2.38041e-31	0.523084	0.094	0.257	7.14124e-28	0
IL18BP	2.49414e-31	2.78733	0.308	0.105	7.48241e-28	0
NOTCH2	3.97182e-31	0.458623	0.26	0.171	1.19155e-27	0
PIM3	7.39298e-31	1.47947	0.337	0.457	2.2179e-27	0
EIF4A2	1.34947e-30	0.534741	0.319	0.429	4.0484e-27	0
SLC43A3	1.47124e-30	0.82746	0.376	0.212	4.41373e-27	0
TREM2	1.48196e-30	1.07903	0.267	0.385	4.44589e-27	0
LIPA	1.56867e-30	3.81386	0.409	0.278	4.706e-27	0
TLR6	2.48796e-30	1.37842	0.119	0.272	7.46389e-27	0
SOCS6	3.84508e-30	0.996718	0.118	0.26	1.15352e-26	0
HOOK2	4.67549e-30	1.13312	0.148	0.266	1.40265e-26	0
PLD3	3.97328e-29	2.85496	0.438	0.293	1.19198e-25	0
PPP1R10	3.98061e-29	1.87001	0.354	0.471	1.19418e-25	0
CD93	4.571e-29	1.09913	0.307	0.429	1.3713e-25	0
TUBB6	5.72882e-29	0.937475	0.379	0.245	1.71865e-25	0
SAMD9	7.85855e-29	0.629886	0.205	0.311	2.35757e-25	0
DAAM1	1.29467e-28	1.16074	0.161	0.258	3.884e-25	0
CLEC5A	1.77457e-28	2.58975	0.367	0.205	5.32372e-25	0
LTBP4	2.40198e-28	2.44696	0.143	0.268	7.20595e-25	0
SELENOW	2.98981e-28	0.650232	0.473	0.34	8.96942e-25	0
ADD3	3.79877e-28	1.76363	0.139	0.252	1.13963e-24	0
PTAFR	4.55711e-28	1.02141	0.448	0.317	1.36713e-24	0
NABP1	5.80092e-28	2.41046	0.356	0.463	1.74028e-24	0
APOL6	7.43357e-28	0.767515	0.179	0.318	2.23007e-24	0
AC025164.1	2.14066e-27	2.38082	0.236	0.324	6.42198e-24	0
MAP7D3	3.43571e-27	0.276827	0.158	0.256	1.03071e-23	0
WAC-AS1	5.74873e-27	0.558681	0.196	0.327	1.72462e-23	0
CTSZ	7.48426e-27	0.839615	0.482	0.341	2.24528e-23	0
LRIF1	1.60483e-26	2.93619	0.293	0.147	4.81449e-23	0
LMAN1	1.94261e-26	2.7792	0.443	0.302	5.82782e-23	0
APOE	2.25114e-26	0.82143	0.434	0.32	6.75343e-23	0
CCDC71L	2.73208e-26	1.14869	0.291	0.183	8.19623e-23	0
VEGFB	2.96548e-26	0.393193	0.463	0.328	8.89643e-23	0
PRDX4	3.32063e-26	2.71973	0.467	0.334	9.9619e-23	0
FCGR2B	3.47156e-26	1.37071	0.291	0.368	1.04147e-22	0
STAT2	3.66463e-26	0.468951	0.2	0.321	1.09939e-22	0
RMND1	4.5916e-26	0.398691	0.128	0.265	1.37748e-22	0
AC103591.3	7.63335e-26	0.411279	0.184	0.269	2.29001e-22	0
ACOT13	8.14858e-26	1.27186	0.412	0.256	2.44458e-22	0
BORCS5	9.23408e-26	1.08434	0.157	0.266	2.77022e-22	0
VPS37B	1.37925e-25	0.92322	0.216	0.319	4.13775e-22	0
PDIA6	1.72824e-25	1.55232	0.469	0.335	5.18472e-22	0
STAT3	2.23674e-25	0.32057	0.377	0.473	6.71023e-22	0
SPAG9	2.91421e-25	1.99216	0.463	0.333	8.74263e-22	0
FGR	3.02602e-25	0.285197	0.398	0.306	9.07805e-22	0
AC245014.3	5.71865e-25	0.340773	0.168	0.272	1.7156e-21	0
LIPE-AS1	6.31652e-25	1.68108	0.131	0.263	1.89496e-21	0
PNP	1.61831e-24	1.03209	0.419	0.3	4.85494e-21	0
LACC1	1.99271e-24	0.502683	0.174	0.256	5.97814e-21	0
HSD3B7	2.34831e-24	1.62322	0.333	0.14	7.04493e-21	0
ARRDC4	3.53384e-24	2.66752	0.301	0.129	1.06015e-20	0
SGMS1	3.70373e-24	1.17302	0.193	0.287	1.11112e-20	0
XIAP	5.85226e-24	2.152	0.347	0.215	1.75568e-20	0
LILRB4	6.72497e-24	0.495339	0.437	0.33	2.01749e-20	0
MANF	8.72414e-24	2.74208	0.399	0.27	2.61724e-20	0
PTMS	1.43302e-23	1.09811	0.346	0.43	4.29907e-20	0
ARHGAP12	1.70885e-23	1.45385	0.154	0.271	5.12655e-20	0
B3GNT2	1.88122e-23	1.2521	0.402	0.284	5.64367e-20	0
CALU	1.99839e-23	2.71883	0.365	0.235	5.99517e-20	0
FAM198B	2.1186e-23	1.04437	0.166	0.313	6.35579e-20	0
AC004687.1	3.36749e-23	1.11348	0.227	0.328	1.01025e-19	0
SLC16A10	3.54502e-23	1.07228	0.387	0.243	1.06351e-19	0
LRRFIP1	3.85608e-23	0.648758	0.464	0.342	1.15682e-19	0
KIAA1109	4.50853e-23	2.02228	0.188	0.275	1.35256e-19	0
JUN	4.86158e-23	1.13557	0.396	0.278	1.45847e-19	0
MAPK6	6.59546e-23	2.32433	0.334	0.197	1.97864e-19	0
USP32	9.35101e-23	0.503747	0.135	0.273	2.8053e-19	0
BBC3	2.00934e-22	0.590894	0.124	0.252	6.02801e-19	0
CFAP97	2.68191e-22	2.15126	0.219	0.297	8.04572e-19	0
BEX4	4.86403e-22	0.474922	0.329	0.424	1.45921e-18	0
TGFBI	6.60765e-22	2.4129	0.33	0.421	1.9823e-18	0
ZEB2	8.20763e-22	1.19636	0.434	0.333	2.46229e-18	0
ACTG1	1.13219e-21	0.531023	0.48	0.366	3.39657e-18	0
MAP3K20	1.7953e-21	3.25532	0.325	0.18	5.3859e-18	0
TCEAL9	1.90451e-21	1.20447	0.355	0.194	5.71353e-18	0
RAB11FIP1	2.56897e-21	0.789462	0.435	0.325	7.70691e-18	0
CR1	3.2933e-21	1.32158	0.124	0.268	9.87989e-18	0
FOXP1	6.50867e-21	0.853195	0.279	0.366	1.9526e-17	0
ZC3H4	9.805e-21	0.597832	0.146	0.268	2.9415e-17	0
DHRS3	9.80924e-21	0.924974	0.375	0.206	2.94277e-17	0
GSN	1.00338e-20	1.49743	0.35	0.414	3.01015e-17	0
MACF1	1.08263e-20	1.23647	0.413	0.291	3.24789e-17	0
ATF7IP	1.97121e-20	0.635668	0.189	0.263	5.91362e-17	0
FAM172A	4.69932e-20	1.01565	0.192	0.268	1.4098e-16	0
RAC2	5.14136e-20	0.873033	0.442	0.334	1.54241e-16	0
MAP2K3	6.66411e-20	2.53793	0.427	0.297	1.99923e-16	0
RNF19B	8.23474e-20	1.32883	0.146	0.3	2.47042e-16	0
ANXA4	1.14264e-19	0.695979	0.442	0.309	3.42791e-16	0
STK17A	1.6085e-19	0.768048	0.394	0.269	4.8255e-16	0
LRRC75A	1.89475e-19	2.17296	0.238	0.298	5.68426e-16	0
ME2	2.70004e-19	2.80766	0.43	0.306	8.10012e-16	0
CHML	2.83338e-19	1.70294	0.324	0.185	8.50013e-16	0
SNX10	3.71998e-19	0.357191	0.325	0.418	1.11599e-15	0
BTG3	4.39945e-19	1.77205	0.334	0.404	1.31984e-15	0
COA6	4.58204e-19	0.798679	0.43	0.3	1.37461e-15	0
ITGAV	5.14034e-19	1.9485	0.213	0.283	1.5421e-15	0
BTD	7.32629e-19	1.45497	0.155	0.271	2.19789e-15	0
B4GALT5	2.62044e-18	2.49787	0.268	0.151	7.86132e-15	0
WDFY2	2.62104e-18	1.50276	0.169	0.265	7.86313e-15	0
IFI30	4.00497e-18	0.863377	0.34	0.433	1.20149e-14	0
NT5C3A	4.18985e-18	0.377741	0.18	0.271	1.25695e-14	0
CHST12	4.33663e-18	0.737434	0.198	0.271	1.30099e-14	0
KLF3	6.93795e-18	2.2714	0.346	0.422	2.08138e-14	0
PECAM1	1.29455e-17	1.30026	0.253	0.337	3.88365e-14	0
ZBTB43	1.30152e-17	1.54821	0.272	0.196	3.90457e-14	0
HIPK2	2.49682e-17	2.27537	0.261	0.145	7.49045e-14	0
PRDX1	2.66291e-17	2.1745	0.461	0.342	7.98872e-14	0
CKAP2	2.66993e-17	1.42569	0.181	0.283	8.00978e-14	0
STK10	3.21209e-17	0.69908	0.31	0.229	9.63628e-14	0
P2RX7	7.94918e-17	2.00797	0.303	0.216	2.38475e-13	0
GCLM	1.10697e-16	1.12422	0.169	0.271	3.3209e-13	0
CD300E	2.4438e-16	0.573053	0.158	0.269	7.33141e-13	0
PHTF2	2.48936e-16	0.328448	0.143	0.252	7.46809e-13	0
GPAT3	3.23318e-16	1.33166	0.167	0.256	9.69953e-13	0
SRGAP2	5.53906e-16	0.684116	0.21	0.313	1.66172e-12	0
EEF1AKMT2	7.24541e-16	0.281573	0.181	0.254	2.17362e-12	0
CDIP1	2.129e-15	0.713801	0.147	0.252	6.38699e-12	0
PELO	2.93375e-15	2.43319	0.253	0.148	8.80124e-12	0
ZRSR2	4.71954e-15	1.15714	0.146	0.252	1.41586e-11	0
TIAM1	5.05987e-15	0.255696	0.151	0.261	1.51796e-11	0
OSBPL8	5.50112e-15	4.04602	0.418	0.318	1.65034e-11	0
DTNBP1	1.15715e-14	2.09119	0.204	0.314	3.47145e-11	0
SDF2L1	1.57892e-14	3.25196	0.426	0.305	4.73677e-11	0
AP2A2	1.72543e-14	0.732832	0.232	0.293	5.1763e-11	0
PARP9	1.72658e-14	0.372966	0.208	0.293	5.17973e-11	0
STX4	2.12839e-14	2.87578	0.417	0.327	6.38517e-11	0
SH3BP5	2.84244e-14	1.7496	0.339	0.261	8.52731e-11	0
PTMA	2.95053e-14	0.869095	0.472	0.405	8.85158e-11	0
CHST15	3.14215e-14	2.32044	0.279	0.16	9.42645e-11	0
ADM	3.26489e-14	1.92065	0.308	0.257	9.79467e-11	0
THRA	3.76822e-14	2.84882	0.273	0.128	1.13047e-10	0
TBC1D14	7.44182e-14	0.590956	0.142	0.278	2.23255e-10	0
TMEM91	7.78374e-14	3.64353	0.283	0.184	2.33512e-10	0
ADGRE2	1.07326e-13	0.860491	0.242	0.341	3.21978e-10	0
LDLRAD4	1.17606e-13	2.62017	0.333	0.227	3.52818e-10	0
IQGAP2	1.24282e-13	0.293023	0.357	0.44	3.72847e-10	0
TET2	2.09982e-13	0.260197	0.291	0.384	6.29945e-10	0
NRP1	2.1256e-13	2.48637	0.399	0.266	6.37681e-10	0
LINC02001	2.70365e-13	0.261777	0.138	0.253	8.11096e-10	0
SLC38A2	2.8525e-13	2.91021	0.442	0.322	8.55749e-10	0
CIR1	3.23766e-13	1.82471	0.337	0.409	9.71299e-10	0
CEBPB	3.40377e-13	0.519197	0.421	0.376	1.02113e-09	0
CKAP4	4.66331e-13	1.49772	0.273	0.158	1.39899e-09	0
ITGAX	5.35069e-13	1.67944	0.419	0.33	1.60521e-09	0
RUFY3	5.62374e-13	0.610378	0.156	0.255	1.68712e-09	0
ALOX5AP	5.8174e-13	0.512238	0.293	0.371	1.74522e-09	0
MAP4K4	6.78479e-13	1.04605	0.208	0.273	2.03544e-09	0
BHLHE40	8.07494e-13	0.817764	0.308	0.358	2.42248e-09	0
RAB7B	9.20028e-13	1.53477	0.253	0.151	2.76008e-09	0
MBNL1	1.3239e-12	0.416538	0.39	0.449	3.97169e-09	0
MYLIP	1.94496e-12	0.408791	0.175	0.283	5.83489e-09	0
ABL2	2.02182e-12	0.7228	0.255	0.208	6.06545e-09	0
MRAS	2.63853e-12	2.65646	0.261	0.143	7.91559e-09	0
RRM2B	2.79294e-12	0.544763	0.173	0.274	8.37881e-09	0
MRPL10	2.97038e-12	1.16839	0.189	0.262	8.91115e-09	0
VAV3	3.97014e-12	2.00358	0.316	0.184	1.19104e-08	0
ARID4A	7.31231e-12	0.531916	0.302	0.37	2.19369e-08	0
EIF2AK2	1.40937e-11	0.991812	0.323	0.366	4.22812e-08	0
OASL	1.65275e-11	1.20538	0.294	0.173	4.95825e-08	0
OGT	1.95054e-11	0.492579	0.172	0.255	5.85161e-08	0
CXCL3	2.6527e-11	0.482611	0.257	0.304	7.95809e-08	0
FAH	2.76973e-11	3.97895	0.295	0.143	8.30918e-08	0
NEU1	3.09822e-11	0.905101	0.313	0.368	9.29467e-08	0
NUCB2	3.40007e-11	2.1937	0.323	0.37	1.02002e-07	0
TNFRSF12A	6.31991e-11	2.7141	0.346	0.255	1.89597e-07	0
MT-ND2	7.73892e-11	1.06376	0.463	0.355	2.32168e-07	0
ZNF638	8.39503e-11	0.390245	0.217	0.296	2.51851e-07	0
MTRNR2L8	8.58541e-11	1.92583	0.198	0.277	2.57562e-07	0
MMP9	8.83658e-11	4.01363	0.305	0.099	2.65097e-07	0
ATAD2B	9.44547e-11	2.50875	0.172	0.275	2.83364e-07	0
RNF145	9.51644e-11	1.04282	0.386	0.303	2.85493e-07	0
IL6R	9.83784e-11	1.17251	0.313	0.241	2.95135e-07	0
SHPRH	1.15555e-10	0.432848	0.192	0.263	3.46664e-07	0
DDX3X	1.59156e-10	0.561094	0.395	0.459	4.77469e-07	0
EIF1AY	1.74959e-10	0.582253	0.317	0.362	5.24877e-07	0
FMN1	2.52461e-10	2.25159	0.17	0.261	7.57384e-07	0
SLC4A7	2.65502e-10	0.670224	0.349	0.397	7.96506e-07	0
AC073611.1	2.82316e-10	3.69837	0.251	0.104	8.46948e-07	0
TAOK1	3.28465e-10	1.85357	0.297	0.242	9.85394e-07	0
OXLD1	4.45523e-10	0.530259	0.229	0.253	1.33657e-06	0
CHD2	5.07907e-10	1.84378	0.259	0.32	1.52372e-06	0
PLA2G7	5.84335e-10	2.39658	0.337	0.246	1.75301e-06	0
HMOX1	6.47972e-10	1.56287	0.352	0.302	1.94391e-06	0
SAV1	7.11861e-10	0.452797	0.143	0.257	2.13558e-06	0
PPP4R3A	9.13961e-10	0.698854	0.282	0.337	2.74188e-06	0
PHF14	1.05727e-09	0.392581	0.223	0.277	3.17181e-06	0
RAPGEF1	1.07027e-09	2.26753	0.325	0.233	3.21081e-06	0
USP36	1.07927e-09	1.90304	0.215	0.279	3.23781e-06	0
EPC1	1.15315e-09	0.542743	0.3	0.339	3.45945e-06	0
PPP1R15A	1.23411e-09	1.12012	0.385	0.449	3.70233e-06	0
TLE4	1.97751e-09	0.964699	0.297	0.358	5.93253e-06	0
VEGFA	2.15217e-09	0.306472	0.359	0.4	6.4565e-06	0
XPNPEP3	2.15251e-09	0.411674	0.12	0.251	6.45753e-06	0
SH2B3	2.47659e-09	0.668073	0.198	0.295	7.42978e-06	0
B3GNT5	2.63834e-09	0.253804	0.221	0.313	7.91501e-06	0
PDIA4	2.84031e-09	2.92972	0.386	0.285	8.52093e-06	0
WDR45B	2.89665e-09	0.588983	0.267	0.34	8.68996e-06	0
FDX1	3.51353e-09	4.17164	0.394	0.325	1.05406e-05	0
PID1	4.47767e-09	1.81688	0.268	0.359	1.3433e-05	0
PCNX4	4.70195e-09	0.417905	0.205	0.271	1.41058e-05	0
TLR4	4.76748e-09	1.44364	0.282	0.265	1.43024e-05	0
ESF1	5.65988e-09	2.30472	0.328	0.241	1.69796e-05	0
STARD7	6.46747e-09	0.300259	0.222	0.274	1.94024e-05	0
PHF20L1	7.32327e-09	2.25717	0.319	0.373	2.19698e-05	0
CDC42EP3	7.44546e-09	1.0211	0.23	0.328	2.23364e-05	0
CYP20A1	7.95591e-09	2.23503	0.264	0.326	2.38677e-05	0
TRIM33	9.02946e-09	3.21494	0.307	0.211	2.70884e-05	0
MIR4435-2HG	1.04769e-08	1.38348	0.258	0.251	3.14308e-05	0
KMT2C	1.15756e-08	0.829509	0.372	0.308	3.47268e-05	0
MAML2	1.25331e-08	0.955566	0.34	0.243	3.75992e-05	0
RBM25	1.50009e-08	0.645044	0.465	0.38	4.50026e-05	0
MIR22HG	1.69991e-08	1.2764	0.402	0.324	5.09974e-05	0
CCDC112	2.45933e-08	1.09926	0.286	0.342	7.378e-05	0
ATP1A1	2.72286e-08	0.886933	0.467	0.382	8.16859e-05	0
PRKAG2	2.77646e-08	2.58893	0.353	0.293	8.32937e-05	0
RBM6	2.83023e-08	0.336544	0.259	0.289	8.49068e-05	0
STAT1	2.89786e-08	0.796734	0.304	0.365	8.69359e-05	0
POLR2J3.1	3.08433e-08	2.42652	0.364	0.269	9.25298e-05	0
NFKBIE	3.63407e-08	0.980039	0.231	0.3	0.000109022	0
BCL2A1	3.82313e-08	0.315569	0.369	0.344	0.000114694	0
MTRNR2L12	4.73531e-08	2.2449	0.397	0.437	0.000142059	0
H1FX	4.83336e-08	1.29924	0.364	0.402	0.000145001	0
RBM33	5.29275e-08	1.2074	0.241	0.274	0.000158782	0
SLFN11	5.85547e-08	0.834163	0.162	0.258	0.000175664	0
PI4K2A	7.08363e-08	2.26504	0.269	0.185	0.000212509	0
CNP	7.15998e-08	1.27355	0.191	0.266	0.000214799	0
ARHGAP18	7.72672e-08	0.270067	0.438	0.376	0.000231801	0
NUDT4	8.88341e-08	0.499472	0.208	0.279	0.000266502	0
RRP1	1.00562e-07	2.09323	0.269	0.139	0.000301687	0
ITPRIPL2	1.1692e-07	0.607867	0.266	0.298	0.000350761	0
H1F0	1.18292e-07	1.51978	0.307	0.306	0.000354875	0
CCDC186	1.18355e-07	1.9569	0.242	0.29	0.000355065	0
CEP63	1.20671e-07	1.20959	0.19	0.28	0.000362012	0
PCF11	1.21545e-07	1.83974	0.266	0.343	0.000364634	0
USP34	1.48659e-07	1.17158	0.299	0.334	0.000445978	0
C5AR2	1.61007e-07	0.898656	0.199	0.257	0.00048302	0
AHI1	1.75982e-07	3.10306	0.28	0.183	0.000527945	0
RBM5	1.94764e-07	0.657593	0.218	0.267	0.000584293	0
PLCG2	1.94956e-07	1.59219	0.371	0.372	0.000584868	0
DYNC1H1	2.08481e-07	0.764135	0.419	0.349	0.000625444	0
PUM3	2.27706e-07	1.74678	0.327	0.243	0.000683118	0
MIS18BP1	2.44884e-07	0.597594	0.374	0.421	0.000734652	0
SNX5	2.65428e-07	0.568654	0.394	0.435	0.000796283	0
CELF1	2.92534e-07	1.61116	0.304	0.236	0.000877601	0
MITD1	3.4168e-07	0.32607	0.23	0.284	0.00102504	0
AP3D1	3.75209e-07	0.982667	0.279	0.21	0.00112563	0
LGMN	3.80156e-07	1.07082	0.35	0.285	0.00114047	0
ITGAE	3.98299e-07	0.698312	0.338	0.239	0.0011949	0
CXCL8	4.27937e-07	1.17028	0.313	0.365	0.00128381	0
DICER1	4.39189e-07	1.28701	0.35	0.284	0.00131757	0
MT-ND5	4.53672e-07	1.44534	0.463	0.364	0.00136102	0
OXR1	5.07569e-07	1.27631	0.188	0.275	0.00152271	0
FAM133B	5.57468e-07	0.444048	0.384	0.426	0.0016724	0
TCEAL8	6.54463e-07	1.4167	0.302	0.343	0.00196339	0
TMEM158	6.84249e-07	1.02617	0.299	0.205	0.00205275	0
TUBB	7.34857e-07	0.281647	0.454	0.384	0.00220457	0
SLC5A3	7.43543e-07	1.74946	0.263	0.158	0.00223063	0
SLC25A36	8.18816e-07	0.641298	0.274	0.306	0.00245645	0
TENT5A	8.33428e-07	1.19771	0.276	0.331	0.00250028	0
STAMBP	1.0771e-06	1.60711	0.223	0.282	0.00323131	0
UBE3A	1.12224e-06	0.694462	0.343	0.29	0.00336673	0
MT-ATP8	1.17772e-06	1.11096	0.299	0.333	0.00353316	0
TTC9C	1.2013e-06	0.496584	0.218	0.263	0.0036039	0
IL6ST	1.60072e-06	1.53037	0.2	0.282	0.00480217	0
RLF	1.60119e-06	0.256136	0.195	0.273	0.00480358	0
SPTAN1	1.66879e-06	0.817999	0.242	0.26	0.00500637	0
PNISR	2.00696e-06	1.41422	0.393	0.413	0.00602088	0
BRWD1	2.28219e-06	0.280061	0.215	0.263	0.00684658	0
WDR26	2.48693e-06	1.07528	0.274	0.226	0.00746079	0
LYAR	3.47783e-06	0.768724	0.323	0.259	0.0104335	0
USP12	3.6604e-06	2.68261	0.334	0.245	0.0109812	0
AVPI1	3.69672e-06	0.821746	0.348	0.295	0.0110902	0
SLC7A8	4.04065e-06	0.743903	0.26	0.171	0.0121219	0
MLXIP	4.52916e-06	0.311758	0.191	0.257	0.0135875	0
RRP15	6.42107e-06	0.826122	0.224	0.261	0.0192632	0
DDAH2	6.45299e-06	0.297786	0.431	0.369	0.019359	0
FAM129B	7.59483e-06	2.27057	0.256	0.141	0.0227845	0
MT-ND1	9.08367e-06	0.648497	0.439	0.36	0.027251	0
CLK1	1.05531e-05	2.53871	0.337	0.373	0.0316594	0
SERTAD2	1.08631e-05	2.47825	0.278	0.194	0.0325892	0
EVL	1.69218e-05	2.01824	0.249	0.296	0.0507653	0
MIER1	1.74274e-05	0.272322	0.357	0.392	0.0522822	0
GATAD1	1.78768e-05	0.884056	0.236	0.28	0.0536305	0
EXOSC4	1.82352e-05	0.287464	0.231	0.271	0.0547055	0
TRPS1	1.98343e-05	2.16636	0.28	0.322	0.0595029	0
TTYH3	2.13705e-05	1.24072	0.344	0.253	0.0641114	0
ZMYM2	2.20462e-05	0.420069	0.253	0.298	0.0661385	0
SUPT5H	2.2762e-05	0.461532	0.212	0.255	0.0682859	0
PRPF4B	2.50156e-05	1.61677	0.428	0.359	0.0750467	0
GPATCH11	2.53464e-05	0.936398	0.274	0.303	0.0760391	0
MT-ND4	2.64745e-05	3.06859	0.443	0.374	0.0794236	0
ARHGAP21	2.83981e-05	1.82662	0.236	0.273	0.0851942	0
CAPG	3.14487e-05	1.73738	0.385	0.402	0.0943461	0
CTDSP1	3.2413e-05	0.748705	0.295	0.329	0.0972389	0
KYNU	3.31687e-05	0.259187	0.287	0.335	0.0995062	0
ZNF791	3.66363e-05	1.56192	0.194	0.26	0.109909	0
LPP	4.70021e-05	1.76778	0.259	0.279	0.141006	0
SLA	4.81217e-05	0.253053	0.407	0.356	0.144365	0
ATF3	5.12138e-05	1.26537	0.352	0.37	0.153641	0
CD84	5.80504e-05	0.742307	0.402	0.35	0.174151	0
DAPK1	5.90175e-05	1.05395	0.214	0.271	0.177053	0
TUT7	6.14192e-05	2.3571	0.362	0.318	0.184258	0
TXNRD1	6.72578e-05	2.04817	0.37	0.3	0.201773	0
NIFK	7.29564e-05	2.2059	0.374	0.301	0.218869	0
BDP1	8.13731e-05	1.03814	0.317	0.347	0.244119	0
PAK1IP1	0.000111826	1.06059	0.28	0.212	0.335479	0
GK	0.000118475	1.5975	0.392	0.349	0.355425	0
DPH3	0.000133272	0.969869	0.378	0.324	0.399817	0
RFC1	0.000158705	0.778862	0.294	0.325	0.476116	0
ERLEC1	0.000160412	1.6905	0.368	0.364	0.481235	0
2021-09-11	0.000160487	2.35833	0.24	0.257	0.481462	0
GABPB1-AS1	0.000170336	1.62477	0.24	0.264	0.511009	0
ATP2A2	0.000175735	0.948207	0.28	0.253	0.527204	0
MRPS10	0.000178689	0.259728	0.249	0.281	0.536068	0
GLUL	0.000187013	1.59572	0.415	0.37	0.561038	0
ZNRD1	0.000228037	1.35004	0.279	0.303	0.68411	0
TTC19	0.00023278	1.56249	0.214	0.268	0.69834	0
PLK3	0.000281438	2.51712	0.364	0.294	0.844315	0
UPF2	0.000284267	0.28945	0.406	0.327	0.8528	0
RGL1	0.000314328	1.135	0.263	0.215	0.942983	0
TOB2	0.000330082	0.490028	0.244	0.281	0.990247	0
ELOVL1	0.00036636	0.332571	0.287	0.312	1	0
SSR4	0.000404565	2.80141	0.476	0.423	1	0
BEX3	0.000426015	2.31299	0.28	0.171	1	0
PPP1R15B	0.000590926	2.11889	0.39	0.33	1	0
TALDO1	0.000610426	0.558308	0.417	0.415	1	0
AC020916.1	0.000625804	0.858407	0.313	0.307	1	0
LCOR	0.000697078	2.39308	0.26	0.227	1	0
HAVCR2	0.000714015	0.755325	0.404	0.366	1	0
AK6	0.000741756	1.31873	0.318	0.26	1	0
SPN	0.000779682	1.39797	0.261	0.178	1	0
RNF19A	0.00096276	0.535979	0.283	0.307	1	0
RABEP1	0.00104126	0.566001	0.246	0.269	1	0
TUT4	0.00105817	0.770253	0.291	0.281	1	0
MTSS1	0.00111884	0.735348	0.406	0.339	1	0
APP	0.00120738	0.465479	0.327	0.278	1	0
CDK12	0.00122049	0.325404	0.297	0.257	1	0
PGRMC1	0.00123052	0.870621	0.28	0.309	1	0
ZFHX3	0.00123582	1.48085	0.297	0.325	1	0
SEC11C	0.00133725	1.61472	0.427	0.359	1	0
ANKRD11	0.00141838	0.700501	0.408	0.338	1	0
RB1CC1	0.00166547	0.367826	0.304	0.264	1	0
PLEKHO1	0.00173014	1.67905	0.38	0.396	1	0
ZFC3H1	0.00176822	0.825365	0.293	0.318	1	0
GM2A	0.0019511	3.13186	0.276	0.315	1	0
CCR1	0.00233826	1.526	0.368	0.314	1	0
SMAD2	0.00259036	0.707762	0.231	0.254	1	0
KMT2A	0.00260563	1.30683	0.294	0.312	1	0
RSRC2	0.00287064	0.289943	0.427	0.382	1	0
MAN1A1	0.00297745	0.920025	0.218	0.286	1	0
ABHD5	0.00298594	2.0534	0.301	0.323	1	0
CEBPZ	0.00300964	0.60913	0.347	0.293	1	0
RDX	0.00306991	1.06863	0.354	0.298	1	0
ID2	0.00328	0.519087	0.412	0.343	1	0
ADD1	0.00342965	0.480079	0.258	0.293	1	0
UBE2G2	0.00347661	1.46975	0.285	0.28	1	0
PLEC	0.00370061	0.923354	0.327	0.24	1	0
ADAM8	0.00412186	1.32667	0.287	0.229	1	0
LNPEP	0.00440539	2.07357	0.227	0.274	1	0
MPHOSPH8	0.00443378	0.326786	0.401	0.417	1	0
AGO2	0.00601151	1.34027	0.272	0.221	1	0
MERTK	0.00619481	2.81691	0.273	0.266	1	0
CYTOR	0.00631657	2.49714	0.376	0.274	1	0
SDC4	0.00665791	2.76003	0.263	0.164	1	0
MAPKAPK3	0.00683418	0.348381	0.328	0.29	1	0
ARHGAP24	0.00707028	2.32635	0.205	0.277	1	0
CLTC	0.0085031	1.34748	0.419	0.381	1	0
RASGEF1B	0.00877098	0.342124	0.417	0.394	1	0
KMT5A	0.0094486	0.272125	0.266	0.264	1	0
PIM1	0.00951762	2.45825	0.318	0.263	1	0
PAXBP1	0.009588	1.90141	0.281	0.31	1	0
ZC3H18	0.00961898	2.471	0.184	0.252	1	0
CXCL12	0	6.19098	0.599	0.047	0	1
FOLR2	0	5.91905	0.798	0.076	0	1
PLTP	0	5.89071	0.759	0.167	0	1
IGF1	0	5.75395	0.64	0.054	0	1
HLA-DRB5	0	5.33952	0.955	0.209	0	1
SERPING1	0	5.0607	0.733	0.148	0	1
HLA-DQB1	0	4.94776	0.943	0.209	0	1
BHLHE41	0	4.88064	0.618	0.085	0	1
C1QC	0	4.80554	0.976	0.087	0	1
FCGR1A	0	4.7279	0.852	0.228	0	1
C1QA	0	4.72657	0.975	0.089	0	1
SLC40A1	0	4.71629	0.677	0.071	0	1
C1QB	0	4.54346	0.969	0.076	0	1
SELENOP	0	4.49673	0.786	0.061	0	1
HLA-DPB1	0	4.41411	0.974	0.202	0	1
AKR1B1	0	4.36103	0.844	0.217	0	1
HLA-DQA1	0	4.33273	0.964	0.127	0	1
GPR34	0	4.29474	0.829	0.087	0	1
LTC4S	0	4.13512	0.762	0.151	0	1
HLA-DMA	0	3.99873	0.967	0.24	0	1
ITM2B	0	3.95761	0.95	0.239	0	1
CD74	0	3.95195	0.987	0.237	0	1
RB1	0	3.93647	0.748	0.252	0	1
KCNMA1	0	3.93601	0.645	0.118	0	1
MS4A4A	0	3.87585	0.715	0.21	0	1
CTSC	0	3.86066	0.9	0.202	0	1
HLA-DPA1	0	3.84476	0.977	0.209	0	1
HLA-DRA	0	3.8255	0.97	0.239	0	1
GAS6	0	3.81317	0.753	0.152	0	1
FCGR1B	0	3.7797	0.756	0.233	0	1
RASSF4	0	3.70422	0.811	0.249	0	1
CD81	0	3.70183	0.903	0.219	0	1
HLA-DRB1	0	3.55296	0.965	0.24	0	1
C3AR1	0	3.46874	0.746	0.264	0	1
HLA-DMB	0	3.4567	0.915	0.252	0	1
MS4A7	0	3.4487	0.791	0.264	0	1
TMEM176B	0	3.37546	0.87	0.32	0	1
PLAU	0	3.36948	0.684	0.118	0	1
F13A1	0	3.36029	0.766	0.208	0	1
CST3	0	3.20335	0.888	0.311	0	1
IGSF21	0	3.19767	0.638	0.04	0	1
TMEM176A	0	3.06483	0.837	0.243	0	1
FCGR2A	0	3.05358	0.82	0.275	0	1
CCL4L2	0	2.98155	0.764	0.104	0	1
LPAR6	0	2.80079	0.74	0.201	0	1
MS4A6A	0	2.74537	0.93	0.251	0	1
CCL4	0	2.48504	0.757	0.139	0	1
SERPINF1	0	2.25269	0.677	0.116	0	1
PNRC1	0	2.2314	0.831	0.351	0	1
IGSF6	0	2.21256	0.771	0.324	0	1
HERPUD1	0	2.16006	0.741	0.235	0	1
RGS10	0	2.14916	0.838	0.31	0	1
CCL3L1	0	2.14219	0.755	0.161	0	1
OTUD1	0	2.09177	0.711	0.225	0	1
CCL3	0	2.05222	0.782	0.195	0	1
SNX6	0	2.04853	0.743	0.277	0	1
CPVL	0	1.98385	0.818	0.342	0	1
TUBA1A	0	1.95725	0.731	0.282	0	1
HSPA1A	0	1.95385	0.748	0.167	0	1
HSPA8	0	1.86564	0.787	0.28	0	1
HSPA1B	0	1.84178	0.69	0.161	0	1
FCGR3A	0	1.80006	0.733	0.263	0	1
TUBA1B	0	1.68369	0.738	0.291	0	1
TNFSF12	0	1.53902	0.827	0.288	0	1
HLA-DOA	0	1.29682	0.656	0.115	0	1
PEBP1	0	1.19353	0.778	0.3	0	1
VMO1	0	0.977244	0.653	0.181	0	1
STMN1	0	0.37109	0.735	0.22	0	1
HSP90AA1	2.36089e-306	1.41243	0.692	0.253	7.08267e-303	1
TMEM37	9.83652e-304	2.50614	0.625	0.093	2.95096e-300	1
AXL	3.70927e-300	2.43721	0.643	0.1	1.11278e-296	1
MRC1	4.96318e-297	3.36496	0.688	0.216	1.48895e-293	1
LY86	8.89289e-295	1.11635	0.772	0.332	2.66787e-291	1
CCL8	2.58941e-292	2.90634	0.57	0.062	7.76824e-289	1
IFITM3	4.49992e-291	0.669267	0.724	0.278	1.34998e-287	1
P2RY13	4.79771e-290	1.96023	0.682	0.182	1.43931e-286	1
DNAJB1	4.42274e-285	1.55282	0.636	0.206	1.32682e-281	1
BTG2	3.65895e-278	1.50363	0.727	0.325	1.09769e-274	1
CFD	1.11861e-272	2.82283	0.75	0.35	3.35583e-269	1
ARL4C	2.46592e-271	1.58606	0.674	0.246	7.39775e-268	1
FGL2	1.25504e-270	2.49478	0.752	0.347	3.76512e-267	1
GAL3ST4	7.53848e-269	4.10774	0.581	0.064	2.26154e-265	1
PTGER4	2.945e-267	3.26276	0.7	0.271	8.83501e-264	1
A2M	1.19937e-262	3.27779	0.637	0.148	3.59812e-259	1
ATP1B1	2.02776e-256	2.0696	0.707	0.254	6.08327e-253	1
CD69	3.70727e-256	1.55264	0.65	0.193	1.11218e-252	1
CX3CR1	2.87241e-255	5.05962	0.57	0.132	8.61722e-252	1
SCN1B	4.45187e-252	4.55765	0.583	0.052	1.33556e-248	1
PLD4	1.62646e-251	2.02212	0.566	0.1	4.87938e-248	1
CDKN1C	6.04032e-248	0.823529	0.617	0.149	1.8121e-244	1
TNFSF10	5.30822e-247	1.47116	0.71	0.272	1.59247e-243	1
CEBPD	6.7201e-247	1.02025	0.709	0.307	2.01603e-243	1
SGK1	1.81926e-245	0.702818	0.66	0.274	5.45778e-242	1
RHOB	2.31152e-243	1.42652	0.649	0.256	6.93455e-240	1
CLDN1	2.38786e-243	2.90235	0.456	0.052	7.16359e-240	1
TAGAP	3.6753e-241	2.74618	0.676	0.271	1.10259e-237	1
C1orf54	5.23305e-239	1.14693	0.675	0.208	1.56991e-235	1
TMEM14C	5.36384e-238	0.660761	0.73	0.334	1.60915e-234	1
FILIP1L	2.10796e-237	3.15701	0.593	0.105	6.32389e-234	1
ITGA4	1.49279e-235	1.31981	0.713	0.285	4.47838e-232	1
CH25H	6.9845e-232	3.90865	0.53	0.082	2.09535e-228	1
IL18	6.01282e-231	0.877536	0.693	0.285	1.80384e-227	1
C3	3.81072e-230	3.07578	0.59	0.108	1.14322e-226	1
BLNK	4.35897e-229	3.49803	0.562	0.076	1.30769e-225	1
CLEC2B	7.08684e-227	0.955271	0.704	0.31	2.12605e-223	1
LGALS3BP	8.43334e-224	2.26916	0.583	0.121	2.53e-220	1
UGCG	6.76196e-221	3.10539	0.644	0.193	2.02859e-217	1
AIG1	4.38615e-220	0.567997	0.591	0.143	1.31584e-216	1
RGS1	1.59781e-215	0.960229	0.623	0.229	4.79344e-212	1
GIMAP7	9.09368e-212	1.56137	0.575	0.174	2.7281e-208	1
EPHX1	1.59379e-210	2.9452	0.56	0.113	4.78137e-207	1
PMAIP1	9.17333e-208	2.82603	0.596	0.191	2.752e-204	1
ZFP36	5.83245e-205	0.432448	0.73	0.37	1.74973e-201	1
TNFSF9	1.33651e-204	2.85786	0.586	0.142	4.00952e-201	1
FCHO2	3.57803e-203	1.61523	0.652	0.256	1.07341e-199	1
DUSP1	1.3302e-200	1.16463	0.642	0.306	3.99061e-197	1
EMP2	3.82122e-199	2.78264	0.535	0.071	1.14637e-195	1
PDGFA	6.40475e-199	3.06772	0.504	0.052	1.92142e-195	1
GIMAP4	2.2264e-198	1.3829	0.681	0.3	6.67921e-195	1
MARCKS	4.65249e-196	0.991655	0.667	0.318	1.39575e-192	1
CD83	9.62885e-192	1.61647	0.659	0.335	2.88865e-188	1
FRMD4B	4.45421e-191	0.58625	0.677	0.311	1.33626e-187	1
EBI3	3.22263e-188	6.04674	0.525	0.035	9.66788e-185	1
GOLIM4	8.26675e-187	3.60454	0.619	0.223	2.48003e-183	1
JUNB	1.10992e-180	1.1563	0.714	0.383	3.32976e-177	1
SLCO2B1	4.43144e-179	1.88746	0.588	0.157	1.32943e-175	1
MGAT4A	6.42068e-175	1.81235	0.653	0.302	1.9262e-171	1
FYB1	4.07324e-174	1.86663	0.698	0.367	1.22197e-170	1
TSPAN4	3.35077e-172	2.03066	0.611	0.266	1.00523e-168	1
VSIG4	7.7559e-171	1.97414	0.633	0.255	2.32677e-167	1
TNFSF13B	8.85791e-171	1.20971	0.69	0.361	2.65737e-167	1
HES4	5.17263e-170	1.43893	0.467	0.135	1.55179e-166	1
KLF2	1.65398e-166	1.59005	0.566	0.273	4.96194e-163	1
CXCR4	2.18939e-166	1.75793	0.625	0.309	6.56818e-163	1
ID3	3.77927e-166	1.73564	0.58	0.208	1.13378e-162	1
CACNA2D3	4.92536e-165	3.45434	0.508	0.122	1.47761e-161	1
HGF	3.99107e-164	3.49757	0.51	0.108	1.19732e-160	1
GPR183	2.43707e-161	1.2237	0.619	0.313	7.3112e-158	1
LITAF	1.48599e-160	2.4996	0.653	0.361	4.45798e-157	1
LINC01094	2.00536e-159	1.25205	0.574	0.19	6.01608e-156	1
CHCHD6	1.87162e-157	2.34054	0.472	0.081	5.61487e-154	1
2021-03-01	2.52647e-157	2.08623	0.633	0.275	7.57942e-154	1
DAB2	6.38853e-157	3.03478	0.572	0.275	1.91656e-153	1
AC106028.4	7.81902e-157	2.17907	0.467	0.121	2.34571e-153	1
ME1	4.6393e-154	4.00576	0.512	0.076	1.39179e-150	1
SPATS2L	3.91848e-153	2.52033	0.558	0.172	1.17554e-149	1
TPT1	1.43876e-152	1.27275	0.698	0.438	4.31628e-149	1
PLA2G16	6.27524e-152	4.08476	0.503	0.116	1.88257e-148	1
NRARP	1.12892e-151	1.60466	0.418	0.104	3.38677e-148	1
TCF4	4.71878e-151	1.98437	0.556	0.171	1.41563e-147	1
LAP3	8.42732e-151	0.705754	0.658	0.357	2.5282e-147	1
FFAR3	2.06585e-148	1.90717	0.438	0.109	6.19754e-145	1
SLAMF8	4.35505e-147	2.98275	0.55	0.191	1.30651e-143	1
UBC	1.12729e-145	0.837941	0.674	0.385	3.38187e-142	1
AC243960.1	4.25495e-145	3.63669	0.526	0.096	1.27648e-141	1
GATM	1.31948e-144	0.372711	0.556	0.154	3.95844e-141	1
HSP90AB1	1.32379e-144	0.430258	0.647	0.341	3.97136e-141	1
FCGRT	4.88275e-144	0.510622	0.649	0.362	1.46482e-140	1
AOAH	8.5131e-144	0.594841	0.632	0.33	2.55393e-140	1
NR4A1	1.76232e-143	2.64012	0.622	0.333	5.28697e-140	1
HSPB1	2.89544e-143	1.37895	0.6	0.297	8.68632e-140	1
HSPH1	2.46703e-139	1.40107	0.551	0.221	7.4011e-136	1
CD59	3.69645e-139	1.88276	0.55	0.196	1.10893e-135	1
STOM	3.11917e-138	1.45893	0.566	0.222	9.35752e-135	1
HSPE1	4.88083e-138	1.59945	0.626	0.351	1.46425e-134	1
SDC3	1.07339e-137	1.45243	0.496	0.13	3.22017e-134	1
GIMAP1	2.11403e-137	2.02144	0.51	0.18	6.34208e-134	1
TSPAN33	8.83061e-137	2.96726	0.511	0.117	2.64918e-133	1
ZNF618	1.78677e-136	1.02131	0.477	0.069	5.3603e-133	1
FUCA1	1.88638e-135	3.28744	0.556	0.198	5.65913e-132	1
IFNGR1	7.50387e-134	3.18671	0.631	0.355	2.25116e-130	1
ALDH1A1	3.6517e-133	1.78724	0.462	0.131	1.09551e-129	1
PXDC1	4.16804e-133	2.68939	0.512	0.102	1.25041e-129	1
ETV5	1.61553e-131	2.21586	0.554	0.169	4.8466e-128	1
FOS	4.95473e-131	0.310765	0.526	0.278	1.48642e-127	1
APOE	2.59049e-130	0.331916	0.568	0.257	7.77147e-127	1
LINC01480	2.56759e-129	3.54037	0.479	0.065	7.70278e-126	1
OFD1	5.0929e-128	3.53138	0.521	0.124	1.52787e-124	1
RARRES3	7.37832e-127	0.93854	0.538	0.223	2.2135e-123	1
CNRIP1	2.59877e-126	1.04981	0.489	0.098	7.7963e-123	1
GBP3	6.57164e-126	2.42556	0.489	0.12	1.97149e-122	1
CPM	1.12614e-125	2.84611	0.556	0.222	3.37843e-122	1
NUPR1	6.16607e-124	0.656837	0.411	0.147	1.84982e-120	1
NR4A2	1.56992e-123	0.793327	0.612	0.341	4.70976e-120	1
ENPP2	2.36448e-123	4.59356	0.489	0.091	7.09343e-120	1
ADAM28	6.42203e-123	1.53926	0.549	0.181	1.92661e-119	1
IQGAP2	7.47776e-121	0.41602	0.592	0.315	2.24333e-117	1
GPR155	1.10688e-120	2.09202	0.486	0.11	3.32063e-117	1
EPB41L2	3.82681e-119	2.35023	0.546	0.183	1.14804e-115	1
KLF6	5.59096e-119	1.06467	0.52	0.267	1.67729e-115	1
SLC1A3	2.43598e-118	2.87825	0.499	0.153	7.30793e-115	1
SLC39A10	6.25963e-118	1.63532	0.498	0.175	1.87789e-114	1
FZD1	9.54395e-118	2.2513	0.449	0.08	2.86319e-114	1
KLF4	9.8981e-118	2.47997	0.57	0.31	2.96943e-114	1
NFKBIZ	2.71855e-117	1.59319	0.542	0.257	8.15564e-114	1
RNASE6	2.24899e-115	0.872959	0.59	0.314	6.74697e-112	1
CYSLTR1	5.17794e-115	1.45522	0.506	0.203	1.55338e-111	1
IER5	1.09155e-114	1.98739	0.575	0.298	3.27464e-111	1
FRMD4A	3.51166e-114	2.0544	0.459	0.084	1.0535e-110	1
NCF1	1.03588e-112	0.71413	0.604	0.297	3.10765e-109	1
ANKRD37	9.78338e-112	1.33108	0.478	0.18	2.93501e-108	1
CLIC2	6.67273e-111	2.80415	0.449	0.092	2.00182e-107	1
SAP30	9.93989e-111	3.28449	0.528	0.249	2.98197e-107	1
TLR7	1.60371e-110	0.942291	0.476	0.12	4.81114e-107	1
CXorf21	2.91927e-110	2.0993	0.557	0.262	8.75782e-107	1
REXO2	1.1143e-109	0.489092	0.532	0.238	3.3429e-106	1
HLA-DQB2	3.36337e-109	3.67619	0.48	0.103	1.00901e-105	1
SLC9A9	6.19873e-109	2.55271	0.485	0.136	1.85962e-105	1
FAM213A	3.37227e-107	1.86342	0.483	0.094	1.01168e-103	1
C2	3.79145e-107	2.44715	0.469	0.088	1.13744e-103	1
HPGDS	1.47795e-106	2.51857	0.434	0.047	4.43384e-103	1
SPRED1	2.12249e-106	2.93737	0.531	0.161	6.36746e-103	1
SSPN	5.18508e-105	2.68391	0.441	0.083	1.55552e-101	1
AC243829.4	6.94335e-105	1.15027	0.358	0.063	2.083e-101	1
LAG3	1.7529e-104	1.66712	0.464	0.125	5.25869e-101	1
BIN1	5.35628e-103	3.60491	0.508	0.15	1.60688e-99	1
POLB	1.06241e-102	0.269707	0.456	0.169	3.18722e-99	1
CD72	2.93277e-102	1.58238	0.517	0.148	8.7983e-99	1
HES1	7.6947e-102	1.4367	0.46	0.185	2.30841e-98	1
CD40	2.38448e-100	3.63855	0.501	0.199	7.15343e-97	1
ZFP36L2	2.38686e-100	1.8599	0.553	0.331	7.16057e-97	1
DST	3.49652e-100	1.33291	0.453	0.121	1.04896e-96	1
OSBPL1A	8.3054e-100	1.36666	0.491	0.196	2.49162e-96	1
SLC12A5	1.4536e-99	2.70396	0.454	0.061	4.3608e-96	1
AC073352.2	2.51083e-99	1.17592	0.381	0.075	7.53248e-96	1
PDGFB	4.00119e-99	3.86436	0.45	0.056	1.20036e-95	1
FARP1	6.68304e-99	2.6483	0.449	0.086	2.00491e-95	1
DBI	7.65489e-98	0.784404	0.581	0.335	2.29647e-94	1
DSC2	4.07975e-96	0.673553	0.546	0.26	1.22393e-92	1
SLC18B1	6.08822e-95	1.32927	0.444	0.081	1.82647e-91	1
CTSZ	1.23154e-94	0.257666	0.539	0.32	3.69463e-91	1
IFI44L	2.59524e-94	1.7153	0.435	0.196	7.78573e-91	1
PEPD	1.31454e-92	0.335569	0.617	0.37	3.94361e-89	1
CXCL16	2.22348e-92	0.705837	0.59	0.344	6.67043e-89	1
LILRB5	1.38366e-91	2.21478	0.427	0.068	4.15098e-88	1
NRP2	4.2694e-91	1.72376	0.539	0.283	1.28082e-87	1
ARG2	9.1891e-91	2.42335	0.424	0.087	2.75673e-87	1
PLEK2	7.51314e-90	2.48397	0.369	0.083	2.25394e-86	1
ARID5A	4.57958e-89	0.518471	0.557	0.325	1.37387e-85	1
GBP4	5.12917e-89	1.3127	0.384	0.142	1.53875e-85	1
HIST1H4C	1.25988e-87	1.80806	0.582	0.335	3.77965e-84	1
IER2	1.55269e-87	1.40205	0.575	0.353	4.65808e-84	1
AL118516.1	1.92225e-87	1.907	0.463	0.212	5.76676e-84	1
PLA1A	1.69909e-86	0.776487	0.359	0.084	5.09726e-83	1
ITM2C	2.30463e-86	2.66769	0.456	0.096	6.91389e-83	1
STAB1	2.4728e-86	2.97021	0.507	0.21	7.41841e-83	1
SRGAP3	7.7669e-86	3.52899	0.436	0.092	2.33007e-82	1
NAV2	4.21361e-85	1.44465	0.399	0.08	1.26408e-81	1
ITPR2	4.37443e-84	2.23284	0.55	0.28	1.31233e-80	1
SORBS3	6.51183e-84	1.74952	0.438	0.108	1.95355e-80	1
WLS	2.45241e-83	3.05787	0.468	0.134	7.35723e-80	1
PTGER2	3.17038e-83	0.36492	0.135	0.364	9.51114e-80	1
FPR3	4.11482e-83	0.513131	0.526	0.248	1.23445e-79	1
MEF2C	5.21278e-83	1.15785	0.583	0.379	1.56384e-79	1
POU2F2	3.55821e-81	1.93261	0.543	0.285	1.06746e-77	1
NT5DC1	1.6545e-79	0.872765	0.431	0.15	4.96349e-76	1
VAMP5	5.40224e-79	0.482129	0.566	0.343	1.62067e-75	1
NMRK1	3.41996e-78	0.622085	0.481	0.186	1.02599e-74	1
HHLA3	3.71176e-78	1.89965	0.417	0.085	1.11353e-74	1
TNF	3.90603e-78	2.21305	0.457	0.156	1.17181e-74	1
EGR2	5.47704e-78	1.29263	0.448	0.175	1.64311e-74	1
PRR5	9.94097e-78	1.41699	0.423	0.096	2.98229e-74	1
RWDD1	1.08406e-77	0.353938	0.585	0.364	3.25217e-74	1
LINC02256	7.56858e-77	0.371823	0.444	0.127	2.27058e-73	1
ANKRD36B	6.38977e-76	0.932596	0.36	0.082	1.91693e-72	1
ITGA6	6.53666e-76	1.70784	0.418	0.098	1.961e-72	1
GYPC	3.35119e-75	1.27547	0.524	0.286	1.00536e-71	1
EIF4A3	9.09812e-74	0.781878	0.511	0.318	2.72943e-70	1
RNF144B	1.19489e-73	1.37133	0.472	0.201	3.58466e-70	1
PPM1K	1.52366e-72	1.26415	0.435	0.151	4.57097e-69	1
PER3	2.37695e-72	1.19031	0.459	0.112	7.13085e-69	1
SIGLEC10	7.96679e-72	0.257675	0.441	0.172	2.39004e-68	1
DDIT3	4.26161e-71	1.81225	0.489	0.257	1.27848e-67	1
GZF1	4.27742e-71	0.304146	0.494	0.274	1.28323e-67	1
CYCS	2.44096e-70	0.629914	0.492	0.313	7.32287e-67	1
HLA-DQA2	7.57986e-70	5.14068	0.419	0.089	2.27396e-66	1
SVIP	1.17871e-69	1.11458	0.415	0.151	3.53612e-66	1
NBL1	1.25536e-69	0.659929	0.398	0.101	3.76607e-66	1
FCGBP	2.52788e-69	2.01042	0.376	0.062	7.58364e-66	1
SPRY2	4.18904e-69	2.32806	0.4	0.072	1.25671e-65	1
HTRA1	8.14937e-69	2.75343	0.443	0.208	2.44481e-65	1
ADAP2	9.16732e-69	0.400901	0.536	0.317	2.7502e-65	1
TMOD2	6.98204e-68	1.00917	0.412	0.148	2.09461e-64	1
TIFA	7.00979e-68	1.87429	0.426	0.16	2.10294e-64	1
GPR42	8.31212e-68	1.33192	0.323	0.083	2.49363e-64	1
TRPM2	3.94528e-67	0.966639	0.416	0.133	1.18358e-63	1
SESN3	4.78508e-67	2.25674	0.426	0.131	1.43552e-63	1
GPNMB	7.4239e-67	1.00039	0.231	0.359	2.22717e-63	1
TDP2	3.98137e-66	0.384885	0.141	0.321	1.19441e-62	1
INSIG1	1.66169e-65	0.491513	0.483	0.301	4.98507e-62	1
CD38	1.14712e-63	0.87057	0.363	0.166	3.44135e-60	1
CLEC7A	1.25003e-63	0.483553	0.567	0.397	3.75009e-60	1
UCP2	1.57109e-63	0.796874	0.579	0.373	4.71328e-60	1
MAF	2.6117e-63	1.25082	0.512	0.27	7.83509e-60	1
OSGEPL1	8.91884e-63	1.92746	0.384	0.069	2.67565e-59	1
MIR181A1HG	1.05539e-62	0.723001	0.439	0.214	3.16617e-59	1
NFE2L2	1.71977e-62	0.954968	0.567	0.409	5.1593e-59	1
CD7	1.81136e-62	1.1412	0.373	0.116	5.43408e-59	1
GRASP	3.24485e-62	1.20792	0.444	0.237	9.73456e-59	1
PLEKHA5	5.07429e-62	0.962458	0.432	0.116	1.52229e-58	1
DNAJB9	5.32091e-62	2.37932	0.458	0.266	1.59627e-58	1
PLPP1	5.79929e-62	1.00113	0.365	0.089	1.73979e-58	1
GPX3	1.95266e-61	0.719579	0.388	0.101	5.85799e-58	1
IFIT2	2.053e-61	1.32018	0.385	0.181	6.159e-58	1
BRCA2	4.99288e-61	1.53317	0.397	0.137	1.49786e-57	1
S100B	7.84602e-61	1.56185	0.397	0.082	2.35381e-57	1
HSPD1	4.23464e-60	2.95075	0.541	0.36	1.27039e-56	1
CSF1R	5.07122e-60	0.595229	0.561	0.359	1.52137e-56	1
CIITA	5.74946e-60	2.63803	0.429	0.169	1.72484e-56	1
IDI1	3.51379e-59	1.21233	0.48	0.297	1.05414e-55	1
MAP4K1	4.81861e-59	1.20374	0.374	0.108	1.44558e-55	1
FAM129A	9.23089e-59	1.50323	0.49	0.283	2.76927e-55	1
PIGH	4.87963e-58	1.80542	0.436	0.168	1.46389e-54	1
CALHM6	6.71168e-58	1.5435	0.366	0.156	2.01351e-54	1
ERMARD	6.93923e-58	0.26112	0.333	0.109	2.08177e-54	1
ZFP36L1	7.21469e-58	0.852	0.564	0.395	2.16441e-54	1
YPEL2	1.1551e-57	1.33719	0.393	0.195	3.4653e-54	1
BMP2K	1.65895e-57	0.803369	0.546	0.323	4.97685e-54	1
TNFAIP8	7.97519e-57	2.44299	0.496	0.29	2.39256e-53	1
CFH	1.89279e-56	1.15978	0.334	0.095	5.67837e-53	1
PRDM1	2.13649e-56	1.69683	0.526	0.322	6.40946e-53	1
RASSF8	2.69258e-56	2.07882	0.383	0.064	8.07774e-53	1
DDHD1	5.79094e-56	3.05447	0.373	0.177	1.73728e-52	1
EVI2A	1.19379e-55	0.53481	0.517	0.315	3.58137e-52	1
RHOBTB3	1.26769e-55	1.19995	0.41	0.122	3.80308e-52	1
AIF1	1.34758e-55	0.465675	0.604	0.427	4.04273e-52	1
ITSN2	2.10177e-55	0.543896	0.508	0.303	6.3053e-52	1
HECTD2	2.53342e-55	1.46524	0.396	0.076	7.60026e-52	1
IDH1	6.22489e-55	0.481338	0.444	0.187	1.86747e-51	1
USP53	9.61568e-55	2.04761	0.398	0.107	2.8847e-51	1
NR4A3	1.07644e-54	0.71838	0.489	0.318	3.22931e-51	1
AC106739.2	1.16075e-54	1.38276	0.346	0.158	3.48225e-51	1
NISCH	3.27486e-54	0.930489	0.451	0.183	9.82457e-51	1
LIMA1	3.9454e-54	0.748499	0.395	0.138	1.18362e-50	1
H3F3B	4.51821e-54	2.23089	0.559	0.396	1.35546e-50	1
DNAJB4	1.04989e-53	1.43417	0.422	0.131	3.14967e-50	1
IER5L	1.25125e-53	1.36493	0.46	0.252	3.75375e-50	1
ZMYND15	3.37474e-53	0.571822	0.419	0.135	1.01242e-49	1
AMD1	5.04166e-53	0.406424	0.555	0.372	1.5125e-49	1
ZCRB1	1.49968e-52	0.667859	0.505	0.309	4.49903e-49	1
ACCS	3.22112e-52	0.451597	0.311	0.092	9.66336e-49	1
TMEM144	3.70599e-52	0.726092	0.371	0.128	1.1118e-48	1
CTTNBP2	1.63772e-51	2.23158	0.397	0.074	4.91317e-48	1
NFIA	1.7181e-51	2.35897	0.381	0.116	5.15429e-48	1
RHOC	6.17023e-51	0.456995	0.491	0.329	1.85107e-47	1
ECHDC2	6.51964e-51	1.174	0.33	0.149	1.95589e-47	1
FAM53C	1.95372e-50	2.76494	0.456	0.259	5.86116e-47	1
LPCAT2	2.74225e-50	1.08741	0.517	0.347	8.22674e-47	1
UHRF1BP1	6.80692e-50	1.39968	0.36	0.09	2.04208e-46	1
TGFBR1	3.45047e-49	1.77985	0.426	0.195	1.03514e-45	1
CREM	4.30677e-49	1.88448	0.493	0.344	1.29203e-45	1
RABGAP1L	7.1328e-49	1.49354	0.413	0.204	2.13984e-45	1
HOXB7	7.59733e-49	2.11994	0.377	0.068	2.2792e-45	1
MMP2	7.91764e-49	1.86258	0.384	0.094	2.37529e-45	1
GBP1	1.1352e-48	1.22327	0.366	0.229	3.4056e-45	1
CKS2	2.16232e-48	0.38273	0.448	0.29	6.48697e-45	1
TSPYL2	2.36581e-48	0.635343	0.394	0.17	7.09743e-45	1
STON2	1.00511e-47	1.7654	0.415	0.084	3.01534e-44	1
TFRC	4.66644e-47	1.61079	0.468	0.287	1.39993e-43	1
AL662844.4	1.51637e-46	0.464987	0.277	0.085	4.5491e-43	1
SLC4A7	2.55748e-46	0.300277	0.514	0.309	7.67245e-43	1
PRLR	2.97037e-46	0.321943	0.304	0.096	8.91112e-43	1
OGFRL1	4.15473e-46	1.73573	0.527	0.355	1.24642e-42	1
BDH2	4.73876e-46	0.441402	0.389	0.153	1.42163e-42	1
ITSN1	7.70184e-46	1.21469	0.397	0.138	2.31055e-42	1
CLEC10A	7.92845e-46	0.71866	0.389	0.198	2.37854e-42	1
SYNE1	1.13107e-45	1.383	0.349	0.139	3.39322e-42	1
AL161935.3	1.30256e-45	1.72721	0.369	0.113	3.90768e-42	1
ANKS1A	1.57547e-45	2.79709	0.406	0.134	4.7264e-42	1
IGFBP4	2.74047e-45	3.32498	0.363	0.101	8.22141e-42	1
EFCAB2	3.34038e-45	1.23829	0.373	0.156	1.00212e-41	1
LMBR1L	8.30209e-45	2.2482	0.367	0.168	2.49063e-41	1
SLC25A33	1.98214e-44	0.327691	0.352	0.182	5.94642e-41	1
VMP1	2.38124e-44	0.666699	0.556	0.413	7.14372e-41	1
PLK2	2.85485e-44	1.24268	0.404	0.16	8.56455e-41	1
GBP5	4.6973e-44	1.69894	0.338	0.165	1.40919e-40	1
PHLDA2	6.38515e-44	0.992976	0.387	0.254	1.91554e-40	1
IKZF1	1.02644e-43	0.803907	0.415	0.227	3.07933e-40	1
IFI27	1.50218e-43	1.4455	0.362	0.121	4.50654e-40	1
ABHD12	1.99454e-43	0.738328	0.444	0.234	5.98361e-40	1
WWC2	5.31157e-43	0.830844	0.303	0.104	1.59347e-39	1
RGS16	6.03179e-43	1.17543	0.341	0.092	1.80954e-39	1
FAM110B	9.75416e-43	0.635191	0.379	0.131	2.92625e-39	1
CST7	1.02859e-42	0.711383	0.345	0.173	3.08578e-39	1
FCHSD2	1.40065e-42	1.80158	0.466	0.25	4.20196e-39	1
GAPT	1.56236e-42	0.348639	0.372	0.251	4.68708e-39	1
SAMD9L	2.02394e-42	1.27242	0.357	0.194	6.07181e-39	1
GKAP1	2.43407e-42	1.04243	0.338	0.107	7.3022e-39	1
PPIC	2.67991e-42	0.511674	0.274	0.069	8.03972e-39	1
IPCEF1	3.72676e-42	0.761563	0.363	0.159	1.11803e-38	1
CD209	3.90022e-42	4.04004	0.396	0.072	1.17007e-38	1
CSF2RA	6.99874e-42	2.25624	0.488	0.305	2.09962e-38	1
RASGEF1B	7.64489e-42	0.320473	0.503	0.351	2.29347e-38	1
AC026979.2	3.67704e-41	0.887556	0.316	0.113	1.10311e-37	1
CALCRL	3.12655e-40	1.04983	0.309	0.144	9.37965e-37	1
TLR5	4.20747e-40	0.320217	0.376	0.172	1.26224e-36	1
PURA	6.42441e-40	0.333352	0.443	0.262	1.92732e-36	1
RCAN1	7.53374e-40	1.09889	0.344	0.13	2.26012e-36	1
SERINC5	1.26018e-39	0.822745	0.167	0.294	3.78055e-36	1
CEP85L	3.0213e-39	1.08923	0.352	0.158	9.06391e-36	1
HSPA6	4.39543e-39	1.24558	0.376	0.153	1.31863e-35	1
SLC25A45	4.971e-39	1.70592	0.331	0.134	1.4913e-35	1
PIK3R1	5.38722e-39	0.701967	0.518	0.344	1.61617e-35	1
P3H2	6.0795e-39	1.58959	0.344	0.045	1.82385e-35	1
GTF2B	1.01393e-38	0.678801	0.497	0.372	3.0418e-35	1
ADRB2	1.04352e-38	1.83019	0.378	0.142	3.13057e-35	1
BNC2	3.06532e-38	0.632667	0.298	0.068	9.19595e-35	1
PRKAR2B	4.18278e-38	0.592336	0.355	0.133	1.25483e-34	1
PPA1	6.92775e-38	0.359456	0.459	0.366	2.07832e-34	1
GLA	9.47587e-38	1.18305	0.468	0.33	2.84276e-34	1
METTL21A	1.07385e-37	0.864642	0.369	0.199	3.22155e-34	1
CCND1	1.14875e-37	0.62835	0.348	0.095	3.44625e-34	1
SRGAP1	1.96238e-37	1.99002	0.425	0.163	5.88713e-34	1
CHN2	4.49542e-37	0.251181	0.307	0.141	1.34862e-33	1
IL2RA	4.54371e-37	2.9048	0.375	0.054	1.36311e-33	1
UBL3	4.98734e-37	0.728371	0.425	0.231	1.4962e-33	1
TPD52	5.73669e-37	1.05109	0.393	0.093	1.72101e-33	1
PGGHG	9.10521e-37	0.363018	0.348	0.124	2.73156e-33	1
KCNMB1	9.99451e-37	0.549492	0.34	0.154	2.99835e-33	1
PFKFB2	2.97427e-36	2.29604	0.373	0.102	8.92281e-33	1
RGS12	3.72843e-36	0.562224	0.309	0.128	1.11853e-32	1
ARRDC3	6.92683e-36	1.80907	0.469	0.265	2.07805e-32	1
CKLF	1.7041e-35	0.459731	0.508	0.399	5.11229e-32	1
SNX9	1.93713e-35	0.494936	0.463	0.248	5.81139e-32	1
TRIM47	2.0758e-35	1.7045	0.336	0.081	6.2274e-32	1
IFIT1	2.65098e-35	1.02246	0.258	0.145	7.95294e-32	1
XAF1	2.95256e-35	1.44444	0.417	0.282	8.85767e-32	1
PRNP	3.76298e-35	2.69115	0.514	0.347	1.12889e-31	1
CDC25B	5.40316e-35	0.88244	0.297	0.086	1.62095e-31	1
EGR1	9.55085e-35	1.24931	0.378	0.126	2.86525e-31	1
ARHGAP18	9.75757e-35	0.267528	0.501	0.347	2.92727e-31	1
ANKH	1.14301e-34	0.979395	0.376	0.167	3.42904e-31	1
REV3L	1.48187e-34	1.45357	0.21	0.307	4.44561e-31	1
CDK6	2.15297e-34	0.70139	0.373	0.156	6.45892e-31	1
PHACTR2	3.36123e-34	1.30392	0.412	0.249	1.00837e-30	1
ATF7IP2	3.90285e-34	1.02094	0.345	0.154	1.17085e-30	1
TBC1D12	5.45401e-34	1.12198	0.375	0.174	1.6362e-30	1
CCDC170	8.98855e-34	0.587862	0.34	0.127	2.69657e-30	1
VPS13A	1.05591e-33	0.553594	0.337	0.119	3.16774e-30	1
LAIR1	1.38724e-33	0.598686	0.523	0.378	4.16172e-30	1
TRIB1	2.77786e-33	1.27262	0.402	0.223	8.33357e-30	1
PAG1	3.62573e-33	0.71846	0.406	0.229	1.08772e-29	1
AP2A2	3.63657e-33	0.308513	0.407	0.2	1.09097e-29	1
USP46	6.50348e-33	0.829188	0.367	0.146	1.95105e-29	1
PRPS2	9.35939e-33	1.52871	0.385	0.189	2.80782e-29	1
KPNA2	9.98482e-33	2.28543	0.478	0.316	2.99544e-29	1
PDGFC	1.03755e-32	1.52839	0.38	0.129	3.11265e-29	1
FHIT	2.92007e-32	2.26622	0.348	0.094	8.7602e-29	1
ENG	1.09134e-31	0.550937	0.282	0.39	3.27403e-28	1
IFRD1	1.28834e-31	0.925811	0.472	0.321	3.86501e-28	1
AC091271.1	1.40261e-31	1.36089	0.311	0.166	4.20783e-28	1
SCFD2	1.85291e-31	0.899723	0.337	0.132	5.55874e-28	1
GMPR	2.14591e-31	0.842335	0.282	0.145	6.43774e-28	1
SNHG12	4.67608e-31	1.07734	0.391	0.229	1.40283e-27	1
FAXDC2	6.05923e-31	0.677342	0.398	0.099	1.81777e-27	1
CD28	1.36251e-30	3.03894	0.335	0.059	4.08753e-27	1
ARL5B	2.86266e-30	1.44879	0.337	0.215	8.58798e-27	1
WWP1	2.87834e-30	0.781703	0.382	0.175	8.63502e-27	1
TACC1	3.30923e-30	0.433525	0.527	0.389	9.92768e-27	1
MRNIP	4.19162e-30	1.81108	0.272	0.104	1.25748e-26	1
RNF150	5.51167e-30	2.18766	0.34	0.067	1.6535e-26	1
CEMIP2	1.75872e-29	0.620138	0.376	0.205	5.27617e-26	1
ICA1	1.85903e-29	0.93405	0.373	0.12	5.57709e-26	1
NCOA7	5.00864e-29	0.5608	0.393	0.206	1.50259e-25	1
EPB41L3	5.1532e-29	0.560515	0.508	0.381	1.54596e-25	1
RHOU	1.10826e-28	0.4978	0.357	0.208	3.32478e-25	1
N4BP2L1	2.6409e-28	0.646003	0.357	0.19	7.92271e-25	1
HAGHL	2.73108e-28	1.13932	0.346	0.144	8.19325e-25	1
ANKRD12	2.83714e-28	0.416823	0.489	0.366	8.51142e-25	1
SLC16A1	1.34872e-27	0.628722	0.348	0.139	4.04616e-24	1
CD86	1.35735e-27	0.713983	0.509	0.384	4.07206e-24	1
SASH1	2.44861e-27	2.31455	0.354	0.178	7.34584e-24	1
ABCA6	6.6946e-27	0.506764	0.277	0.092	2.00838e-23	1
Z93241.1	1.45021e-26	0.261625	0.285	0.166	4.35063e-23	1
PALD1	1.58533e-26	1.68373	0.37	0.068	4.75599e-23	1
CCDC152	2.37022e-26	1.1676	0.368	0.068	7.11065e-23	1
PRKX	2.71485e-26	0.379635	0.336	0.153	8.14454e-23	1
ZDHHC21	3.17822e-26	0.656288	0.288	0.139	9.53465e-23	1
HPS5	4.47575e-26	0.520448	0.37	0.191	1.34273e-22	1
SP110	4.75785e-26	0.845904	0.48	0.373	1.42736e-22	1
PELI1	5.21307e-26	1.32552	0.38	0.216	1.56392e-22	1
LINC02345	9.98723e-26	0.381001	0.304	0.087	2.99617e-22	1
SPATA6	1.22118e-25	1.76707	0.364	0.2	3.66354e-22	1
SOCS1	1.24343e-25	0.972405	0.341	0.155	3.7303e-22	1
HMGN5	1.27874e-25	0.831308	0.381	0.144	3.83622e-22	1
MAFF	1.93541e-25	1.57024	0.428	0.293	5.80622e-22	1
BBX	2.50709e-25	0.923675	0.419	0.266	7.52128e-22	1
BACE1	2.65891e-25	0.893709	0.325	0.15	7.97674e-22	1
DTNA	3.28245e-25	0.388213	0.306	0.091	9.84734e-22	1
CLEC2D	5.50726e-25	0.981837	0.302	0.134	1.65218e-21	1
ATP8B4	5.65168e-25	1.25863	0.327	0.096	1.6955e-21	1
IFT74	1.66078e-24	0.653862	0.316	0.169	4.98235e-21	1
AC040970.1	2.26025e-24	0.962935	0.293	0.139	6.78076e-21	1
RHOQ	3.99016e-24	0.332317	0.51	0.393	1.19705e-20	1
BTBD7	4.758e-24	1.96796	0.374	0.234	1.4274e-20	1
EGR3	7.59535e-24	1.00294	0.324	0.108	2.27861e-20	1
TMEM107	9.859e-24	2.31605	0.349	0.225	2.9577e-20	1
ING1	1.00077e-23	0.891715	0.407	0.242	3.00231e-20	1
CCDC18	1.43641e-23	0.453495	0.294	0.151	4.30923e-20	1
SMAD7	1.47531e-23	0.799319	0.288	0.101	4.42594e-20	1
TCEAL4	1.53988e-23	0.295626	0.482	0.354	4.61965e-20	1
COQ7	2.18988e-23	2.16017	0.27	0.14	6.56965e-20	1
PPM1N	3.08766e-23	0.509685	0.377	0.181	9.26297e-20	1
AL139246.5	8.18203e-23	1.33615	0.262	0.184	2.45461e-19	1
NR1D2	8.56746e-23	0.558655	0.34	0.154	2.57024e-19	1
CYB5D2	1.0226e-22	1.09657	0.35	0.184	3.0678e-19	1
TSPYL1	1.60433e-22	0.594347	0.414	0.293	4.81298e-19	1
HEATR5B	2.57976e-22	1.45322	0.318	0.133	7.73927e-19	1
PDE4B	8.28189e-22	0.478635	0.441	0.338	2.48457e-18	1
RNPC3	8.92567e-22	1.43253	0.345	0.191	2.6777e-18	1
MIR3945HG	9.75867e-22	1.20624	0.33	0.219	2.9276e-18	1
ADGRE5	1.00157e-21	0.8858	0.214	0.333	3.0047e-18	1
SHMT1	1.2834e-21	1.79729	0.367	0.142	3.85019e-18	1
FMNL2	2.81631e-21	0.999389	0.384	0.179	8.44894e-18	1
UBE2S	2.94464e-21	2.46866	0.463	0.376	8.83392e-18	1
TNFAIP8L3	3.10462e-21	3.47354	0.322	0.065	9.31386e-18	1
SLC45A4	3.96738e-21	1.59359	0.333	0.101	1.19022e-17	1
PIK3IP1	4.36611e-21	3.00459	0.36	0.11	1.30983e-17	1
RIN2	4.7386e-21	2.49455	0.411	0.273	1.42158e-17	1
UBR5-AS1	5.2046e-21	1.26911	0.334	0.174	1.56138e-17	1
LXN	8.12739e-21	1.61837	0.323	0.172	2.43822e-17	1
GOLGA1	1.17532e-20	1.44676	0.327	0.158	3.52596e-17	1
MID1IP1	1.33818e-20	0.310186	0.414	0.307	4.01455e-17	1
LRRCC1	2.68454e-20	0.354528	0.316	0.108	8.05363e-17	1
SFMBT2	2.97516e-20	2.46421	0.343	0.151	8.92547e-17	1
RNF170	4.12954e-20	1.81777	0.329	0.165	1.23886e-16	1
NUP155	1.65725e-19	0.954921	0.26	0.118	4.97174e-16	1
AC092803.2	3.87156e-19	1.09539	0.256	0.196	1.16147e-15	1
LUM	6.46211e-19	0.554555	0.253	0.088	1.93863e-15	1
TSC22D2	9.42233e-19	0.587499	0.381	0.247	2.8267e-15	1
BATF3	2.20872e-18	0.454919	0.348	0.141	6.62616e-15	1
XBP1	2.21094e-18	2.04854	0.49	0.397	6.63283e-15	1
LUZP1	2.30905e-18	0.481557	0.394	0.239	6.92714e-15	1
BBC3	4.94077e-18	0.404165	0.309	0.15	1.48223e-14	1
CCND2	6.2166e-18	0.347816	0.356	0.202	1.86498e-14	1
SNHG15	7.18891e-18	0.557505	0.455	0.376	2.15667e-14	1
GOLGA4	8.45043e-18	2.38303	0.467	0.357	2.53513e-14	1
JDP2	2.67714e-17	0.896631	0.465	0.387	8.03141e-14	1
MLLT11	3.77188e-17	0.485529	0.277	0.113	1.13156e-13	1
RAB20	2.18458e-16	1.23794	0.47	0.382	6.55375e-13	1
ICAM1	2.58123e-16	1.54933	0.375	0.269	7.74368e-13	1
LMNA	5.3822e-16	0.684169	0.319	0.368	1.61466e-12	1
C17orf107	6.7221e-16	1.18844	0.292	0.19	2.01663e-12	1
UAP1	1.00315e-15	1.95522	0.279	0.179	3.00944e-12	1
EXTL2	1.9522e-15	0.839502	0.259	0.09	5.85659e-12	1
BMPR2	2.11928e-15	0.604828	0.284	0.13	6.35783e-12	1
TRPM4	3.21987e-15	1.34357	0.276	0.128	9.65961e-12	1
GLRX	3.53115e-15	1.90485	0.473	0.408	1.05934e-11	1
ALG13	4.23912e-15	3.35491	0.407	0.322	1.27174e-11	1
EXOSC10	4.49208e-15	0.321319	0.287	0.167	1.34762e-11	1
HFE	4.71706e-15	0.44004	0.316	0.123	1.41512e-11	1
NLRP3	7.85762e-15	0.963117	0.384	0.268	2.35729e-11	1
PLAGL1	1.0206e-14	0.642921	0.282	0.149	3.06181e-11	1
RALGPS2	1.45594e-14	0.326958	0.326	0.16	4.36783e-11	1
SETDB2	1.54327e-14	1.72975	0.328	0.208	4.6298e-11	1
YPEL5	3.05443e-14	0.651506	0.471	0.39	9.16328e-11	1
GLCE	3.87134e-14	0.40548	0.29	0.169	1.1614e-10	1
MUM1	5.93436e-14	1.32725	0.285	0.142	1.78031e-10	1
PACS2	6.72059e-14	0.415351	0.275	0.137	2.01618e-10	1
MYLIP	8.83677e-14	0.495624	0.339	0.193	2.65103e-10	1
PDCD4	9.4794e-14	0.252535	0.423	0.301	2.84382e-10	1
CPEB2	3.485e-13	0.267508	0.255	0.161	1.0455e-09	1
DNAJA4	6.1742e-13	0.660247	0.313	0.115	1.85226e-09	1
TRIM8	7.45999e-13	2.00979	0.429	0.327	2.238e-09	1
CYSLTR2	8.40503e-13	0.93671	0.267	0.108	2.52151e-09	1
PRUNE2	8.79549e-13	1.29013	0.298	0.073	2.63865e-09	1
KCNJ2	1.1015e-12	0.650558	0.289	0.112	3.3045e-09	1
BCAS2	1.41856e-12	0.962727	0.431	0.376	4.25567e-09	1
SLC48A1	1.70081e-12	2.40239	0.276	0.143	5.10244e-09	1
C20orf96	2.17876e-12	0.337048	0.251	0.082	6.53629e-09	1
SLC20A1	2.92513e-12	1.05526	0.322	0.26	8.77539e-09	1
CREG1	3.69146e-12	0.314016	0.439	0.349	1.10744e-08	1
PCDH12	3.7752e-12	1.86163	0.311	0.044	1.13256e-08	1
TCAF1	5.9552e-12	1.35747	0.325	0.146	1.78656e-08	1
MT-CO3	6.29178e-12	0.371118	0.481	0.407	1.88753e-08	1
EPSTI1	6.36142e-12	1.64321	0.395	0.328	1.90843e-08	1
NFATC2	7.82441e-12	3.06989	0.33	0.07	2.34732e-08	1
RNF14	9.66217e-12	0.39627	0.297	0.157	2.89865e-08	1
NDUFAF2	1.14888e-11	1.80945	0.227	0.271	3.44664e-08	1
METTL15	1.3648e-11	1.24705	0.283	0.171	4.0944e-08	1
CMKLR1	1.70303e-11	1.23528	0.296	0.114	5.10908e-08	1
OAS1	2.05598e-11	1.13201	0.395	0.349	6.16793e-08	1
ID2	2.13567e-11	0.590737	0.43	0.337	6.407e-08	1
PRRG4	2.76549e-11	0.576348	0.296	0.177	8.29648e-08	1
CCDC14	4.3154e-11	0.530371	0.287	0.132	1.29462e-07	1
TMEM223	6.67597e-11	1.36885	0.316	0.201	2.00279e-07	1
FAM241A	7.11863e-11	0.836932	0.276	0.213	2.13559e-07	1
OAT	1.24417e-10	0.484573	0.299	0.214	3.73251e-07	1
IL10	1.27544e-10	0.888311	0.329	0.264	3.82633e-07	1
SLC7A8	1.29255e-10	0.392536	0.29	0.16	3.87765e-07	1
TNRC6B	1.90377e-10	0.395945	0.397	0.311	5.71132e-07	1
AC007952.4	1.9573e-10	1.07717	0.252	0.205	5.87191e-07	1
PTGS2	2.25033e-10	0.728799	0.324	0.226	6.751e-07	1
BCL2	3.06613e-10	0.333242	0.344	0.184	9.19838e-07	1
TNRC6C	3.16469e-10	0.771857	0.259	0.092	9.49408e-07	1
KIN	3.60891e-10	0.480061	0.35	0.271	1.08267e-06	1
CAVIN2	4.26584e-10	0.87083	0.3	0.1	1.27975e-06	1
PRIM1	5.35587e-10	0.892065	0.293	0.105	1.60676e-06	1
NET1	6.63341e-10	1.05176	0.306	0.123	1.99002e-06	1
FCER1A	7.19401e-10	2.93668	0.253	0.073	2.1582e-06	1
ZNF302	9.21007e-10	0.398583	0.307	0.17	2.76302e-06	1
MAMDC2	1.10454e-09	4.19154	0.307	0.038	3.31363e-06	1
SOX4	1.52217e-09	0.661537	0.328	0.248	4.5665e-06	1
RHOH	1.84735e-09	0.262214	0.279	0.154	5.54205e-06	1
GADD45G	1.85559e-09	0.63745	0.3	0.195	5.56677e-06	1
HLX	4.49069e-09	1.46095	0.322	0.192	1.34721e-05	1
CFAP20	6.09817e-09	0.743347	0.289	0.206	1.82945e-05	1
SEMA4A	7.17615e-09	0.594855	0.272	0.212	2.15285e-05	1
HAPLN3	7.50591e-09	2.38618	0.272	0.074	2.25177e-05	1
CD2AP	7.56214e-09	0.325787	0.328	0.187	2.26864e-05	1
ZBTB10	1.16726e-08	0.643845	0.282	0.137	3.50177e-05	1
GAS2L3	1.60448e-08	1.11502	0.354	0.184	4.81343e-05	1
FAM20A	1.89024e-08	2.94021	0.334	0.168	5.67073e-05	1
SESN1	1.95761e-08	2.54674	0.347	0.159	5.87284e-05	1
CXCL1	4.10791e-08	0.294551	0.265	0.132	0.000123237	1
PARP9	4.20761e-08	0.641648	0.303	0.239	0.000126228	1
AC007448.3	4.51499e-08	0.278782	0.307	0.151	0.00013545	1
SMPDL3A	4.84429e-08	0.868285	0.367	0.263	0.000145329	1
ESCO1	4.95032e-08	1.38593	0.303	0.217	0.00014851	1
SMC4	5.37823e-08	0.36489	0.295	0.167	0.000161347	1
THUMPD1	5.39459e-08	0.264094	0.381	0.302	0.000161838	1
DCAF16	6.18504e-08	0.935304	0.253	0.159	0.000185551	1
AIM2	7.69362e-08	2.03965	0.297	0.104	0.000230809	1
BCL2L11	7.92184e-08	0.268173	0.274	0.208	0.000237655	1
GFRA2	9.5099e-08	1.78262	0.259	0.071	0.000285297	1
MBIP	1.08142e-07	1.50905	0.293	0.141	0.000324426	1
ODC1	1.24685e-07	1.1378	0.332	0.277	0.000374055	1
HRH1	1.38304e-07	3.35202	0.3	0.091	0.000414912	1
DUSP5	1.4979e-07	0.948483	0.344	0.243	0.000449369	1
ING2	1.51957e-07	1.77084	0.395	0.323	0.00045587	1
KCTD12	1.89481e-07	1.67325	0.426	0.341	0.000568442	1
ZFY	1.89829e-07	0.871246	0.283	0.189	0.000569486	1
CFL2	2.15677e-07	0.778091	0.296	0.119	0.000647032	1
CD163L1	2.46481e-07	2.13262	0.289	0.064	0.000739443	1
DHX29	3.42777e-07	0.996668	0.361	0.28	0.00102833	1
NHLRC2	3.79703e-07	0.766973	0.26	0.099	0.00113911	1
SYAP1	3.98659e-07	0.307891	0.339	0.395	0.00119598	1
TLR3	4.81573e-07	1.61125	0.306	0.08	0.00144472	1
LTBP3	7.50478e-07	0.838014	0.263	0.163	0.00225143	1
ANKRD22	7.60245e-07	1.15183	0.282	0.143	0.00228074	1
TOB1	1.04468e-06	0.304273	0.38	0.328	0.00313405	1
FKBP9	1.13004e-06	0.526938	0.277	0.142	0.00339012	1
CRIP1	1.26113e-06	1.69305	0.232	0.332	0.0037834	1
CMTR2	1.32107e-06	0.25944	0.255	0.148	0.0039632	1
H2AFZ	1.44877e-06	0.253987	0.444	0.406	0.00434631	1
TTC14	3.08436e-06	0.674752	0.297	0.224	0.00925309	1
SHTN1	8.22117e-06	0.284037	0.45	0.385	0.0246635	1
PARP14	1.31151e-05	1.48849	0.412	0.36	0.0393453	1
RANBP2	2.97433e-05	1.32852	0.374	0.334	0.08923	1
RUNX1	3.14206e-05	0.330015	0.429	0.358	0.0942618	1
RILPL2	3.92454e-05	0.479377	0.359	0.431	0.117736	1
CCDC59	4.85429e-05	1.84161	0.381	0.322	0.145629	1
ERO1B	0.000107033	0.462901	0.305	0.184	0.321099	1
TUBB2A	0.000121443	0.54904	0.336	0.267	0.364328	1
CCNL1	0.000140486	0.82066	0.435	0.411	0.421458	1
DRAM1	0.000148169	1.11544	0.353	0.274	0.444507	1
DDX3Y	0.000163577	0.747826	0.384	0.332	0.490731	1
PDCL3	0.000270459	0.279784	0.346	0.39	0.811377	1
AC004817.3	0.000362985	0.988987	0.256	0.091	1	1
AFDN	0.000385655	1.23371	0.318	0.166	1	1
AL135925.1	0.000410192	0.799877	0.252	0.161	1	1
GNG12	0.000503794	1.32858	0.254	0.064	1	1
HMGB2	0.000653949	1.0395	0.429	0.411	1	1
TMX4	0.000668686	0.771057	0.348	0.291	1	1
OSBPL3	0.000819264	1.36182	0.293	0.107	1	1
ZBTB16	0.000823577	2.1893	0.256	0.121	1	1
ZEB2-AS1	0.000929032	0.420343	0.27	0.224	1	1
IP6K2	0.00120065	1.29136	0.282	0.198	1	1
STK19	0.00124059	0.265068	0.262	0.2	1	1
NIN	0.00133427	1.49655	0.296	0.274	1	1
ATG14	0.0013749	1.56914	0.273	0.162	1	1
CD163	0.00191424	1.3402	0.356	0.353	1	1
GLIS3	0.00272744	1.89891	0.268	0.111	1	1
ARL4A	0.00310652	1.04955	0.394	0.36	1	1
SKIL	0.00324822	0.3269	0.425	0.395	1	1
SNHG7	0.00393936	0.700502	0.365	0.35	1	1
MCOLN1	0.00501275	2.07908	0.419	0.387	1	1
PYGL	0.00588711	0.67872	0.355	0.31	1	1
NUFIP2	0.00624589	0.444421	0.432	0.381	1	1
STX2	0.00743205	0.519333	0.288	0.184	1	1
CISH	0.00752847	0.424472	0.31	0.198	1	1
IFI35	0.00861565	1.5726	0.354	0.33	1	1
KCNQ1OT1	0.00873854	1.48784	0.271	0.158	1	1
CFP	0	5.53165	0.633	0.079	0	2
CD55	0	5.42138	0.768	0.181	0	2
S100A9	0	4.68632	0.815	0.131	0	2
S100A12	0	4.05651	0.608	0.047	0	2
APOBEC3A	0	3.78941	0.652	0.045	0	2
COTL1	0	3.71021	0.838	0.248	0	2
AP1S2	0	3.4547	0.749	0.258	0	2
PLAUR	0	3.36411	0.739	0.22	0	2
S100A8	0	3.36301	0.84	0.089	0	2
FCN1	0	3.35953	0.878	0.1	0	2
CSTA	0	3.12688	0.747	0.219	0	2
SAMSN1	0	3.05294	0.748	0.251	0	2
SERPINA1	0	2.94559	0.856	0.283	0	2
CTSS	0	2.71636	0.798	0.341	0	2
FPR1	0	2.57295	0.789	0.285	0	2
LYZ	0	2.56947	0.891	0.18	0	2
AC020656.1	0	2.29521	0.742	0.2	0	2
NFKBIA	0	1.996	0.749	0.198	0	2
AREG	0	1.84108	0.686	0.139	0	2
TKT	0	1.80035	0.776	0.32	0	2
G0S2	0	1.67682	0.653	0.113	0	2
NAMPT	0	1.48123	0.789	0.313	0	2
S100A4	0	1.07756	0.841	0.266	0	2
H3F3A	0	0.866964	0.802	0.301	0	2
LILRA5	7.61076e-305	5.06092	0.648	0.101	2.28323e-301	2
CORO1A	1.25869e-302	1.51203	0.773	0.309	3.77607e-299	2
IL1B	1.57618e-295	1.54994	0.682	0.223	4.72854e-292	2
SLC25A37	7.7081e-295	1.83561	0.689	0.211	2.31243e-291	2
RPL34	6.61846e-294	0.630465	0.827	0.371	1.98554e-290	2
EREG	3.86081e-288	1.0511	0.585	0.158	1.15824e-284	2
LST1	8.55668e-288	4.58173	0.747	0.318	2.567e-284	2
SERPINB1	4.85001e-280	4.00006	0.742	0.299	1.455e-276	2
RPS8	1.38666e-278	0.686763	0.808	0.36	4.15997e-275	2
MCEMP1	2.99765e-277	1.71261	0.607	0.122	8.99295e-274	2
PTPRE	1.84316e-276	2.78398	0.733	0.294	5.52949e-273	2
RPL28	6.72285e-275	0.685805	0.829	0.389	2.01685e-271	2
DUSP2	2.87346e-272	1.60833	0.717	0.247	8.62038e-269	2
CYBB	1.38528e-271	2.08897	0.813	0.383	4.15584e-268	2
LRG1	9.74778e-262	4.0847	0.571	0.054	2.92433e-258	2
NRG1	5.78475e-257	4.23592	0.568	0.068	1.73542e-253	2
CSF3R	5.24032e-247	4.37518	0.676	0.201	1.5721e-243	2
STXBP2	6.6897e-247	2.74183	0.66	0.229	2.00691e-243	2
C1orf162	7.84447e-239	0.811903	0.759	0.345	2.35334e-235	2
TSPO	1.8187e-235	1.08926	0.697	0.303	5.4561e-232	2
METRNL	8.72066e-233	0.784305	0.728	0.327	2.6162e-229	2
LILRA2	1.00432e-232	1.43809	0.648	0.185	3.01296e-229	2
SLC2A3	3.54051e-232	1.84695	0.704	0.29	1.06215e-228	2
GPCPD1	4.52504e-231	1.77297	0.66	0.253	1.35751e-227	2
MNDA	4.51987e-230	3.78669	0.73	0.334	1.35596e-226	2
CLEC4E	8.31778e-216	2.52077	0.628	0.189	2.49534e-212	2
CD48	7.59501e-214	1.48603	0.676	0.27	2.2785e-210	2
PPIF	2.85676e-211	1.20992	0.624	0.224	8.57028e-208	2
LTA4H	6.00777e-211	1.55569	0.683	0.244	1.80233e-207	2
LILRA1	7.24886e-209	2.89077	0.582	0.105	2.17466e-205	2
OSM	6.33915e-207	2.2325	0.647	0.232	1.90175e-203	2
RPL32	3.95718e-205	0.496484	0.759	0.382	1.18715e-201	2
SERPINB9	1.1041e-203	3.59684	0.656	0.264	3.31231e-200	2
TNFRSF1B	1.98401e-201	1.98321	0.67	0.292	5.95204e-198	2
ACTB	2.37962e-198	1.02448	0.709	0.332	7.13887e-195	2
HBEGF	3.56649e-195	1.6837	0.657	0.289	1.06995e-191	2
SERPINB2	1.564e-194	1.58905	0.413	0.06	4.692e-191	2
RPL39	1.80339e-194	0.439654	0.722	0.364	5.41016e-191	2
ICAM3	2.76953e-193	3.25441	0.561	0.122	8.30859e-190	2
CYP1B1	7.10656e-193	1.64795	0.556	0.138	2.13197e-189	2
THBS1	1.36282e-190	2.63836	0.537	0.117	4.08845e-187	2
LIMD2	3.67405e-188	2.51392	0.653	0.258	1.10222e-184	2
CARD16	6.63326e-187	1.77574	0.708	0.359	1.98998e-183	2
LGALS2	7.33264e-187	3.74399	0.525	0.089	2.19979e-183	2
RPL10	1.03807e-183	0.477831	0.798	0.418	3.1142e-180	2
CD300E	2.24407e-180	0.798761	0.541	0.102	6.73222e-177	2
AIF1	4.73432e-179	0.603302	0.729	0.39	1.4203e-175	2
CDC42EP2	6.08714e-176	1.75848	0.55	0.123	1.82614e-172	2
BST1	1.12067e-174	2.46905	0.602	0.174	3.362e-171	2
HLA-B	2.20978e-173	0.522899	0.742	0.398	6.62935e-170	2
BTG1	2.67172e-172	1.29456	0.598	0.268	8.01515e-169	2
RPLP1	1.06759e-170	0.605138	0.79	0.46	3.20276e-167	2
CHD1	2.50979e-166	1.07932	0.648	0.297	7.52938e-163	2
NCF2	5.9842e-163	0.841873	0.641	0.29	1.79526e-159	2
JAML	1.82454e-162	1.55942	0.625	0.256	5.47361e-159	2
C5AR1	2.5809e-161	0.444307	0.673	0.344	7.74271e-158	2
CES1	5.83208e-161	1.37378	0.513	0.093	1.74962e-157	2
ASGR1	2.43676e-160	1.90332	0.622	0.237	7.31027e-157	2
OLR1	4.00329e-159	1.72619	0.618	0.274	1.20099e-155	2
CDA	1.02469e-157	2.04098	0.469	0.069	3.07406e-154	2
MARCKSL1	1.43528e-157	1.68459	0.552	0.218	4.30583e-154	2
RETN	4.76006e-157	2.73846	0.494	0.087	1.42802e-153	2
CYTIP	6.2244e-156	0.517782	0.623	0.296	1.86732e-152	2
NRGN	1.48122e-152	2.32951	0.523	0.113	4.44367e-149	2
THBD	1.96735e-152	1.16314	0.625	0.301	5.90205e-149	2
GCA	7.62593e-151	1.79116	0.666	0.337	2.28778e-147	2
CXCL2	3.09994e-150	0.386392	0.554	0.24	9.29983e-147	2
OLFM1	8.85665e-150	1.40571	0.434	0.092	2.65699e-146	2
EZR	2.16887e-148	3.03869	0.601	0.291	6.50661e-145	2
CEBPB	2.19856e-147	0.340893	0.613	0.305	6.59567e-144	2
HP	3.92738e-145	4.29791	0.399	0.024	1.17821e-141	2
BCL2A1	6.12013e-141	1.04315	0.578	0.264	1.83604e-137	2
DDIT4	3.73334e-140	0.638875	0.587	0.306	1.12e-136	2
ADAM19	1.65216e-139	1.20049	0.369	0.062	4.95647e-136	2
FPR2	1.86933e-139	2.19506	0.459	0.063	5.60798e-136	2
CD1D	1.11575e-136	3.40147	0.505	0.109	3.34724e-133	2
GABARAPL1	5.58667e-136	2.02366	0.601	0.294	1.676e-132	2
MXD1	5.87464e-136	1.95099	0.625	0.306	1.76239e-132	2
ALDH2	6.56849e-136	2.04611	0.672	0.377	1.97055e-132	2
CD37	2.74058e-135	0.922736	0.692	0.406	8.22174e-132	2
CLEC7A	9.99548e-135	0.57371	0.659	0.373	2.99864e-131	2
ASGR2	2.67306e-134	4.72975	0.493	0.089	8.01917e-131	2
CLEC12A	1.61844e-133	1.91492	0.553	0.151	4.85533e-130	2
LINC00937	4.14842e-132	2.70179	0.485	0.112	1.24453e-128	2
RPS2	2.65631e-131	0.302553	0.722	0.417	7.96894e-128	2
NFE2	2.07158e-128	3.73027	0.412	0.028	6.21473e-125	2
PLAC8	1.75817e-127	5.0588	0.473	0.055	5.2745e-124	2
RPS12	9.19004e-125	0.321039	0.749	0.454	2.75701e-121	2
PSME2	1.85816e-124	1.70508	0.638	0.363	5.57448e-121	2
QPCT	2.99765e-124	3.58503	0.515	0.13	8.99294e-121	2
NDEL1	5.96835e-124	2.76242	0.545	0.207	1.79051e-120	2
PLBD1	6.30309e-121	3.65621	0.665	0.378	1.89093e-117	2
SELENOK	6.13051e-120	1.28275	0.58	0.31	1.83915e-116	2
TRMT6	1.2357e-118	2.75972	0.507	0.17	3.7071e-115	2
PROK2	1.57666e-116	2.04459	0.37	0.059	4.72997e-113	2
AL034397.3	2.44173e-115	3.31315	0.448	0.078	7.3252e-112	2
AGTRAP	1.3515e-114	0.802462	0.595	0.301	4.0545e-111	2
EEF1A1	7.37398e-114	0.253133	0.731	0.44	2.21219e-110	2
HIF1A	1.43822e-113	1.36087	0.603	0.343	4.31465e-110	2
HPSE	1.69099e-113	1.73581	0.525	0.191	5.07297e-110	2
TUBA4A	8.5418e-113	1.95185	0.526	0.212	2.56254e-109	2
LINC01678	5.98942e-109	1.22763	0.555	0.267	1.79683e-105	2
NFIL3	1.89377e-107	0.603118	0.597	0.315	5.68131e-104	2
ERN1	6.2602e-107	1.48826	0.521	0.211	1.87806e-103	2
AOAH	3.89922e-106	0.885167	0.633	0.352	1.16977e-102	2
C19orf38	7.60074e-106	3.057	0.533	0.186	2.28022e-102	2
PSMB9	1.25785e-105	2.60917	0.615	0.352	3.77355e-102	2
CDKN1A	4.39358e-104	0.730025	0.617	0.354	1.31807e-100	2
TESC	1.82614e-100	3.41052	0.508	0.193	5.47843e-97	2
CCDC69	1.81454e-99	2.55907	0.48	0.131	5.44361e-96	2
HAS1	5.02483e-98	1.04701	0.361	0.069	1.50745e-94	2
SLC16A6	2.12044e-95	2.23427	0.407	0.111	6.36133e-92	2
CDKN2D	2.02314e-94	3.31219	0.472	0.186	6.06942e-91	2
BCL3	2.49194e-94	0.91275	0.559	0.29	7.47582e-91	2
GK5	9.03409e-94	1.96956	0.336	0.071	2.71023e-90	2
PTGIR	3.26342e-90	3.47781	0.318	0.089	9.79027e-87	2
SYAP1	5.39575e-90	1.04819	0.545	0.308	1.61873e-86	2
UPK3A	1.06971e-89	2.27038	0.362	0.069	3.20914e-86	2
C11orf21	5.7654e-89	4.43182	0.35	0.024	1.72962e-85	2
CHMP1B	3.5759e-88	1.55743	0.539	0.311	1.07277e-84	2
MPP7	3.66183e-88	2.82725	0.35	0.062	1.09855e-84	2
IFITM2	4.13871e-88	2.19311	0.605	0.395	1.24161e-84	2
PDE4B	6.91482e-88	0.924374	0.563	0.296	2.07445e-84	2
PDE4D	2.93295e-87	2.39847	0.396	0.09	8.79884e-84	2
RAB27A	3.22012e-85	0.847126	0.433	0.131	9.66036e-82	2
SLC11A1	3.93187e-84	0.282634	0.505	0.279	1.17956e-80	2
FUT7	5.3704e-84	1.53062	0.401	0.105	1.61112e-80	2
KDM6B	4.66906e-83	1.87176	0.541	0.298	1.40072e-79	2
IER3	5.02822e-82	0.674536	0.558	0.366	1.50847e-78	2
FAM200B	2.6696e-81	1.05807	0.524	0.266	8.00881e-78	2
S100Z	2.81316e-81	1.15784	0.437	0.105	8.43948e-78	2
LILRB2	3.76372e-81	2.01385	0.591	0.361	1.12912e-77	2
SPATA13	3.98827e-81	1.45836	0.403	0.113	1.19648e-77	2
SLA	6.18036e-81	1.08167	0.535	0.311	1.85411e-77	2
ATP1B3	1.06113e-80	2.4534	0.558	0.331	3.1834e-77	2
RBP7	1.58903e-80	2.75622	0.477	0.17	4.76708e-77	2
YBX3	1.9886e-80	2.4445	0.615	0.409	5.96581e-77	2
VSIR	1.0772e-79	1.91257	0.635	0.395	3.2316e-76	2
BIRC3	5.33211e-79	1.30823	0.483	0.244	1.59963e-75	2
FGR	1.47799e-78	0.770943	0.524	0.267	4.43397e-75	2
TMEM158	1.76738e-78	0.372419	0.366	0.19	5.30213e-75	2
VIM-AS1	2.8134e-78	1.7153	0.358	0.12	8.44021e-75	2
HIC1	1.16325e-77	1.07363	0.342	0.152	3.48976e-74	2
TIPARP	1.85237e-77	0.267278	0.559	0.344	5.5571e-74	2
MAP3K8	2.69254e-77	0.871188	0.554	0.338	8.07763e-74	2
EHD1	7.61981e-77	1.85776	0.383	0.14	2.28594e-73	2
CXCL3	1.82223e-76	0.309904	0.419	0.233	5.4667e-73	2
WARS	8.30327e-76	2.62847	0.437	0.173	2.49098e-72	2
APOBEC3B	1.50243e-75	2.52441	0.336	0.016	4.50729e-72	2
PTX3	4.31589e-74	1.68129	0.401	0.093	1.29477e-70	2
REL	1.68586e-73	0.291381	0.592	0.381	5.05758e-70	2
LYST	1.24925e-72	1.39069	0.47	0.233	3.74775e-69	2
LILRB1	3.93662e-72	1.85078	0.505	0.299	1.18099e-68	2
SATB1	1.17467e-71	1.799	0.404	0.199	3.52401e-68	2
CD300LB	3.6446e-71	1.12932	0.43	0.114	1.09338e-67	2
TREM1	4.18725e-71	0.397025	0.496	0.279	1.25617e-67	2
PPA1	4.86905e-70	1.15303	0.564	0.331	1.46071e-66	2
SAT1	5.07458e-70	0.527086	0.603	0.402	1.52237e-66	2
SMIM25	6.40968e-70	1.48129	0.462	0.265	1.9229e-66	2
IL10	2.11293e-69	0.547417	0.414	0.234	6.33879e-66	2
SLC16A7	2.03423e-68	0.951685	0.307	0.103	6.1027e-65	2
VEGFA	2.03798e-68	0.674731	0.527	0.328	6.11395e-65	2
RABGEF1	3.8734e-67	0.286753	0.358	0.127	1.16202e-63	2
PLEK	1.96471e-66	2.33545	0.549	0.346	5.89412e-63	2
AC005280.2	2.8945e-66	1.5332	0.394	0.106	8.68351e-63	2
OXSR1	3.72127e-65	2.40655	0.462	0.229	1.11638e-61	2
TGM2	8.16475e-65	1.55073	0.263	0.109	2.44942e-61	2
ETS2	1.81163e-64	1.13963	0.575	0.368	5.43488e-61	2
TNFAIP6	2.17774e-64	0.992577	0.316	0.065	6.53321e-61	2
TMPO	3.02524e-64	2.24621	0.501	0.281	9.07571e-61	2
PRDM8	1.34845e-63	0.999267	0.296	0.108	4.04535e-60	2
GRASP	3.4761e-63	0.292959	0.423	0.261	1.04283e-59	2
RASL11A	5.93545e-63	1.0053	0.301	0.154	1.78064e-59	2
RASGRP2	1.0273e-62	1.13029	0.433	0.171	3.08191e-59	2
TNFSF13B	2.97334e-62	0.263492	0.61	0.417	8.92002e-59	2
F5	1.00947e-61	0.269035	0.276	0.063	3.02841e-58	2
AMPD2	1.36539e-61	2.72411	0.392	0.164	4.09616e-58	2
CD1C	3.89567e-61	1.40423	0.39	0.111	1.1687e-57	2
PPP1R3B	1.06732e-60	0.584858	0.292	0.119	3.20197e-57	2
BID	4.97706e-60	1.33157	0.551	0.342	1.49312e-56	2
NLRP3	1.11024e-59	0.37927	0.461	0.246	3.33073e-56	2
ECE1	2.03807e-59	1.32686	0.317	0.072	6.11421e-56	2
SLC7A5	2.19979e-59	1.91854	0.379	0.173	6.59937e-56	2
MX2	3.47741e-59	1.8175	0.499	0.265	1.04322e-55	2
GPR183	7.67116e-59	0.310302	0.53	0.372	2.30135e-55	2
MX1	4.21064e-58	0.74312	0.438	0.256	1.26319e-54	2
METTL9	6.17061e-58	0.768764	0.554	0.343	1.85118e-54	2
INSIG1	9.45815e-58	0.945827	0.461	0.323	2.83745e-54	2
PPARD	1.15712e-57	2.29227	0.319	0.132	3.47135e-54	2
MTMR11	3.32437e-57	2.49042	0.346	0.077	9.9731e-54	2
DUSP4	1.87421e-56	0.270923	0.283	0.146	5.62263e-53	2
PTGS2	2.54107e-56	0.591833	0.403	0.201	7.6232e-53	2
CDCP1	4.68511e-56	1.24058	0.256	0.183	1.40553e-52	2
SNHG8	6.53396e-56	2.64813	0.58	0.375	1.96019e-52	2
ZFP36	9.01327e-56	0.443578	0.611	0.444	2.70398e-52	2
IRF1	1.68007e-55	1.46067	0.517	0.321	5.0402e-52	2
GAPT	1.09695e-54	1.13946	0.472	0.22	3.29085e-51	2
SESN2	1.17341e-54	0.502706	0.311	0.155	3.52024e-51	2
GPBAR1	1.88581e-54	3.47364	0.378	0.097	5.65742e-51	2
HCAR2	2.63423e-54	1.09487	0.41	0.154	7.90269e-51	2
SDE2	2.23904e-53	1.2117	0.417	0.211	6.71712e-50	2
NEDD9	2.45067e-53	1.25694	0.433	0.256	7.35201e-50	2
SVIL	5.78102e-53	1.04811	0.291	0.105	1.73431e-49	2
GLT1D1	4.2601e-52	0.79096	0.366	0.074	1.27803e-48	2
TTN-AS1	6.17344e-52	0.293285	0.288	0.113	1.85203e-48	2
LMNB1	4.51996e-51	1.50417	0.39	0.121	1.35599e-47	2
RNASE2	1.60516e-50	1.46061	0.433	0.163	4.81549e-47	2
GLMN	2.02181e-50	1.90096	0.273	0.171	6.06544e-47	2
RIPOR2	2.20576e-50	3.11039	0.384	0.065	6.61729e-47	2
TMEM154	1.65793e-49	2.17103	0.382	0.135	4.9738e-46	2
AL161421.1	4.666e-49	3.17331	0.365	0.122	1.3998e-45	2
SEMA6B	8.64015e-49	0.689492	0.322	0.117	2.59204e-45	2
TPPP3	2.85849e-48	1.33179	0.406	0.157	8.57548e-45	2
STEAP4	2.89569e-48	2.33056	0.285	0.044	8.68706e-45	2
LFNG	4.00737e-48	0.559116	0.401	0.24	1.20221e-44	2
DIAPH1	6.31382e-48	1.03946	0.406	0.19	1.89415e-44	2
CCNH	2.43088e-47	1.00195	0.534	0.364	7.29263e-44	2
CLEC4D	3.14792e-47	1.61293	0.386	0.092	9.44376e-44	2
TET2	3.88798e-47	0.386242	0.492	0.292	1.16639e-43	2
IBA57	8.62813e-47	1.69321	0.266	0.153	2.58844e-43	2
FAM45A	9.48227e-47	2.16388	0.483	0.268	2.84468e-43	2
JMJD1C	1.24406e-46	1.74811	0.527	0.359	3.73218e-43	2
NFAM1	2.40174e-46	0.884958	0.4	0.159	7.20522e-43	2
ATOH8	2.59309e-46	1.3187	0.304	0.146	7.77927e-43	2
JDP2	6.05154e-45	0.5317	0.545	0.36	1.81546e-41	2
SELL	9.04733e-45	3.49493	0.397	0.166	2.7142e-41	2
UPP1	1.26481e-44	0.253229	0.471	0.297	3.79444e-41	2
SNRK	3.89458e-44	1.81113	0.359	0.176	1.16837e-40	2
LINC00324	4.95352e-44	1.12923	0.35	0.162	1.48605e-40	2
HDAC9	6.03334e-44	1.33882	0.371	0.216	1.81e-40	2
SLC2A6	6.69198e-44	1.46569	0.312	0.091	2.00759e-40	2
ZNF467	1.30635e-43	0.560829	0.419	0.18	3.91905e-40	2
FOLR3	2.47249e-43	2.5061	0.328	0.028	7.41747e-40	2
EIF4A3	8.36768e-43	0.623478	0.496	0.339	2.51031e-39	2
CBX6	1.50307e-42	0.47326	0.361	0.241	4.50922e-39	2
HIVEP3	8.17025e-42	1.68996	0.311	0.184	2.45108e-38	2
LINC01506	1.4587e-41	2.34952	0.355	0.088	4.37609e-38	2
SNX10	1.62796e-41	0.870581	0.518	0.329	4.88388e-38	2
ALOX5AP	6.4491e-41	0.282204	0.442	0.302	1.93473e-37	2
GCH1	2.46302e-40	1.25397	0.365	0.137	7.38905e-37	2
QSOX1	6.03779e-40	1.8722	0.392	0.191	1.81134e-36	2
PFKFB3	6.79615e-39	0.266885	0.42	0.258	2.03885e-35	2
RUNX3	8.40652e-39	0.360746	0.358	0.144	2.52196e-35	2
NFKB1	1.15108e-38	1.40228	0.426	0.266	3.45323e-35	2
PCSK5	2.53528e-38	0.727275	0.268	0.088	7.60584e-35	2
AC245128.3	8.01046e-38	1.48743	0.354	0.121	2.40314e-34	2
AGTPBP1	9.31811e-38	1.09165	0.419	0.222	2.79543e-34	2
S1PR3	1.27556e-37	1.02893	0.266	0.059	3.82669e-34	2
EIF1AY	2.9075e-37	0.76938	0.475	0.292	8.72249e-34	2
LDLR	3.15609e-37	0.691669	0.291	0.1	9.46826e-34	2
RPS4Y1	4.69073e-37	0.504583	0.529	0.401	1.40722e-33	2
AL445524.1	5.8173e-37	1.66349	0.368	0.138	1.74519e-33	2
FYN	1.24209e-36	2.23856	0.354	0.116	3.72627e-33	2
MYO1G	5.01915e-36	0.877002	0.398	0.213	1.50575e-32	2
GZF1	8.563e-36	1.23448	0.423	0.319	2.5689e-32	2
BRD1	1.57766e-35	0.733617	0.328	0.214	4.73297e-32	2
CASP9	1.68107e-35	1.05426	0.38	0.153	5.04322e-32	2
SECTM1	3.80859e-35	2.43503	0.435	0.251	1.14258e-31	2
RCBTB2	4.01743e-35	0.892354	0.369	0.243	1.20523e-31	2
SMAP2	1.0581e-34	1.41605	0.553	0.426	3.17431e-31	2
TNFAIP2	2.34802e-34	0.777728	0.475	0.341	7.04407e-31	2
CYCS	5.67443e-34	0.805109	0.467	0.336	1.70233e-30	2
PRDX2	1.12333e-33	1.08417	0.432	0.315	3.36999e-30	2
MEFV	2.53605e-33	3.05336	0.364	0.102	7.60815e-30	2
SULT1A1	4.28975e-33	2.00247	0.441	0.277	1.28692e-29	2
OAS2	2.43839e-32	1.33991	0.326	0.166	7.31516e-29	2
FAM19A2	4.4663e-32	0.509456	0.279	0.091	1.33989e-28	2
SMCHD1	2.29136e-31	2.13697	0.475	0.319	6.87409e-28	2
AC058791.1	2.31823e-31	1.32096	0.359	0.258	6.95469e-28	2
NAF1	3.0231e-31	1.47904	0.398	0.238	9.06929e-28	2
ITGAL	3.02781e-31	3.43842	0.355	0.133	9.08342e-28	2
HCAR3	4.91133e-31	0.337005	0.389	0.147	1.4734e-27	2
PRMT9	8.15813e-31	0.483889	0.379	0.234	2.44744e-27	2
SNAI1	1.17766e-30	1.95673	0.311	0.111	3.53297e-27	2
ZNF141	1.7717e-30	0.555961	0.279	0.199	5.31509e-27	2
ACSL3	2.14228e-30	0.429257	0.487	0.337	6.42683e-27	2
LTB4R	3.25589e-30	2.70912	0.317	0.149	9.76767e-27	2
FRAT2	6.75093e-30	1.23837	0.401	0.212	2.02528e-26	2
LINC01001	8.76296e-30	1.6805	0.258	0.093	2.62889e-26	2
KYNU	2.15704e-29	0.46483	0.437	0.269	6.47113e-26	2
STX11	2.27428e-29	0.293137	0.522	0.381	6.82284e-26	2
AURKA	3.81664e-29	0.804274	0.253	0.14	1.14499e-25	2
VDR	5.28717e-29	2.06156	0.301	0.078	1.58615e-25	2
FOSL2	5.90088e-29	0.59668	0.494	0.346	1.77026e-25	2
PTPN7	8.5238e-29	0.968341	0.279	0.149	2.55714e-25	2
CLEC10A	1.11988e-28	0.622565	0.344	0.23	3.35965e-25	2
RBM28	2.70389e-28	1.4035	0.261	0.17	8.11167e-25	2
SNHG15	2.77917e-28	0.782692	0.5	0.364	8.33751e-25	2
MAFB	3.15979e-28	1.36515	0.48	0.36	9.47938e-25	2
ZC3H12A	4.8004e-28	2.32179	0.368	0.21	1.44012e-24	2
NOD2	6.80108e-28	0.538883	0.288	0.088	2.04032e-24	2
MCTP2	9.00078e-28	1.3423	0.28	0.058	2.70023e-24	2
APBB3	9.04179e-28	1.31172	0.319	0.167	2.71254e-24	2
NUP214	1.07817e-27	2.08895	0.492	0.341	3.23452e-24	2
TMEM170B	1.29872e-27	1.02179	0.325	0.14	3.89616e-24	2
PSTPIP2	1.91902e-27	3.84135	0.377	0.132	5.75706e-24	2
ZEB2-AS1	2.61826e-27	0.705758	0.348	0.196	7.85477e-24	2
BAZ2B	4.05058e-27	1.51221	0.436	0.33	1.21517e-23	2
OLFML2B	5.02862e-27	0.65547	0.148	0.37	1.50859e-23	2
SYTL1	2.10768e-26	1.1886	0.258	0.079	6.32303e-23	2
TTC7A	2.95255e-26	0.336268	0.321	0.164	8.85765e-23	2
XPNPEP3	4.8597e-26	0.392829	0.282	0.17	1.45791e-22	2
SAMD4A	1.22988e-25	1.90064	0.28	0.18	3.68965e-22	2
TIAM1	3.09851e-25	0.287101	0.303	0.186	9.29554e-22	2
LSM6	3.58248e-25	0.295143	0.498	0.347	1.07475e-21	2
LINC02432	9.58006e-25	1.35343	0.327	0.164	2.87402e-21	2
SLC25A19	1.09626e-24	1.05917	0.344	0.23	3.28879e-21	2
TRIM25	1.28364e-24	0.314783	0.37	0.191	3.85091e-21	2
ELMSAN1	2.0471e-24	0.460083	0.416	0.301	6.14129e-21	2
MOB3A	5.27354e-24	1.3906	0.305	0.178	1.58206e-20	2
CRISPLD2	6.72576e-24	1.03432	0.27	0.084	2.01773e-20	2
PMP22	6.73535e-24	0.584456	0.221	0.436	2.02061e-20	2
TAF9	1.23192e-23	2.41013	0.468	0.333	3.69576e-20	2
CPPED1	3.76745e-23	0.663781	0.473	0.287	1.13023e-19	2
EFCAB13	4.70597e-23	0.338102	0.272	0.18	1.41179e-19	2
CDK11B	5.72138e-23	0.579789	0.319	0.23	1.71641e-19	2
ABI3	6.89061e-23	0.674901	0.4	0.311	2.06718e-19	2
DDX3Y	1.16948e-22	0.59479	0.416	0.323	3.50845e-19	2
FNDC3B	1.82437e-22	1.03073	0.379	0.29	5.4731e-19	2
GBP2	2.24757e-22	0.392719	0.44	0.314	6.74271e-19	2
LIPN	2.55022e-22	3.07708	0.314	0.072	7.65067e-19	2
DGKE	7.20849e-22	0.828415	0.272	0.167	2.16255e-18	2
FKBP5	1.47514e-21	1.11915	0.421	0.282	4.42542e-18	2
FBXL5	2.24287e-21	0.6609	0.414	0.251	6.72862e-18	2
BTAF1	3.19173e-21	1.38464	0.297	0.199	9.5752e-18	2
DPAGT1	4.07619e-21	0.613308	0.264	0.187	1.22286e-17	2
RNF24	4.69642e-21	2.16456	0.344	0.174	1.40893e-17	2
NLRP1	4.89144e-21	1.71067	0.307	0.202	1.46743e-17	2
RHOU	5.13154e-21	0.785005	0.329	0.23	1.53946e-17	2
CLEC11A	5.44957e-21	0.402984	0.459	0.366	1.63487e-17	2
APP	1.17937e-20	0.53992	0.382	0.262	3.5381e-17	2
HIST1H1C	1.32603e-20	0.522734	0.259	0.199	3.97809e-17	2
SMARCD3	1.97604e-20	0.834111	0.344	0.137	5.92812e-17	2
2021-03-01	2.15807e-20	2.00167	0.287	0.071	6.47422e-17	2
PELI2	4.74975e-20	1.32596	0.251	0.112	1.42493e-16	2
LRRK2	7.38733e-20	1.11276	0.342	0.136	2.2162e-16	2
AL441992.1	1.37298e-19	1.24942	0.294	0.187	4.11894e-16	2
HNRNPU	2.68557e-19	1.09384	0.493	0.402	8.05672e-16	2
CLEC2B	3.36472e-19	0.487777	0.354	0.479	1.00942e-15	2
RAD51C	3.43587e-19	0.564905	0.334	0.259	1.03076e-15	2
PRKCB	3.6059e-19	0.300222	0.395	0.215	1.08177e-15	2
HMGB3	1.37586e-18	0.707228	0.287	0.21	4.12758e-15	2
PLPPR2	1.74877e-18	1.16816	0.267	0.068	5.2463e-15	2
FSTL3	4.51151e-18	0.903961	0.267	0.128	1.35345e-14	2
IFITM3	4.59338e-18	0.724491	0.456	0.418	1.37801e-14	2
BACH1	1.5711e-17	0.345678	0.485	0.378	4.71329e-14	2
AC103591.3	1.99611e-17	0.281091	0.31	0.208	5.98833e-14	2
STAT3	2.20837e-17	0.528597	0.503	0.411	6.62512e-14	2
RAB3D	3.49498e-17	1.06189	0.309	0.116	1.04849e-13	2
LY6E	4.72227e-17	1.42005	0.411	0.312	1.41668e-13	2
CISH	5.4326e-17	0.51009	0.29	0.215	1.62978e-13	2
C1orf35	7.18493e-17	1.35797	0.366	0.265	2.15548e-13	2
KIAA0586	8.67039e-17	1.13484	0.252	0.202	2.60112e-13	2
ISG20	8.88751e-17	1.02819	0.32	0.202	2.66625e-13	2
VSTM1	2.28936e-16	3.67269	0.259	0.025	6.86807e-13	2
PALLD	2.76859e-16	0.532249	0.274	0.208	8.30578e-13	2
IL1R2	2.81823e-16	0.632636	0.26	0.105	8.45469e-13	2
RIPK2	3.92946e-16	0.413608	0.445	0.325	1.17884e-12	2
TAP1	3.9818e-16	2.51832	0.353	0.223	1.19454e-12	2
AHCTF1	5.95959e-16	1.94706	0.291	0.196	1.78788e-12	2
MPHOSPH10	7.83467e-16	0.580113	0.177	0.271	2.3504e-12	2
MAT2A	1.02568e-15	1.21561	0.417	0.348	3.07704e-12	2
PDLIM5	1.04342e-15	1.63002	0.313	0.244	3.13026e-12	2
RNF213	1.47241e-15	2.19829	0.478	0.374	4.41724e-12	2
MTHFR	2.38128e-15	0.573649	0.289	0.189	7.14383e-12	2
CSAD	2.52855e-15	2.22971	0.265	0.198	7.58564e-12	2
PTPN1	7.8712e-15	0.556363	0.48	0.387	2.36136e-11	2
CD4	8.85581e-15	1.51055	0.448	0.382	2.65674e-11	2
NTHL1	9.51391e-15	1.09392	0.288	0.236	2.85417e-11	2
PXN	1.45084e-14	0.5611	0.27	0.15	4.35252e-11	2
SRSF7	4.31337e-14	2.52089	0.471	0.405	1.29401e-10	2
GTF2B	4.58051e-14	0.449404	0.495	0.383	1.37415e-10	2
AC016831.1	7.10565e-14	1.07206	0.265	0.157	2.1317e-10	2
NLRP12	1.29707e-13	1.27494	0.285	0.08	3.89121e-10	2
MAD2L2	3.46667e-13	2.40565	0.37	0.288	1.04e-09	2
EIF5B	3.58224e-13	0.746411	0.3	0.418	1.07467e-09	2
MAPKAPK3	8.04604e-13	0.435753	0.386	0.271	2.41381e-09	2
TWISTNB	1.86844e-12	0.581158	0.382	0.291	5.60533e-09	2
CHD9	2.89461e-12	0.271283	0.309	0.429	8.68383e-09	2
TMX4	4.22623e-12	0.650029	0.359	0.291	1.26787e-08	2
VNN1	5.15244e-12	1.57825	0.28	0.156	1.54573e-08	2
GBP1	7.12233e-12	0.286826	0.337	0.251	2.1367e-08	2
DMXL2	7.43892e-12	1.89736	0.385	0.285	2.23168e-08	2
CHSY1	9.96482e-12	0.984223	0.366	0.268	2.98944e-08	2
GPR84	2.44654e-11	1.06311	0.261	0.193	7.33963e-08	2
AP003086.1	3.79547e-11	0.258712	0.294	0.139	1.13864e-07	2
ARAP2	4.00739e-11	1.43884	0.261	0.192	1.20222e-07	2
ZNF703	5.83064e-11	1.31086	0.255	0.181	1.74919e-07	2
NCF1	1.50646e-10	0.335687	0.441	0.385	4.51939e-07	2
RGS2	2.30271e-10	0.583146	0.436	0.365	6.90813e-07	2
CDKN2AIP	2.35269e-10	1.04784	0.136	0.269	7.05807e-07	2
CDKN1C	2.5509e-10	0.382062	0.198	0.352	7.6527e-07	2
ILF3-DT	2.81715e-10	1.01784	0.33	0.256	8.45144e-07	2
BCAS2	3.50921e-10	0.515068	0.445	0.374	1.05276e-06	2
DNAJA1	4.46246e-10	2.43466	0.502	0.422	1.33874e-06	2
CCR2	1.36429e-09	0.806378	0.285	0.089	4.09288e-06	2
CENPC	1.37675e-09	2.26222	0.295	0.26	4.13025e-06	2
TPCN1	1.53849e-09	1.30751	0.253	0.215	4.61546e-06	2
CARS2	1.74225e-09	1.78684	0.325	0.191	5.22676e-06	2
YPEL5	1.7682e-09	0.668896	0.461	0.4	5.30459e-06	2
C3orf58	2.17695e-09	0.403885	0.302	0.253	6.53084e-06	2
DENND4A	3.00806e-09	1.84581	0.255	0.19	9.02417e-06	2
ULK1	6.98977e-09	0.33846	0.256	0.164	2.09693e-05	2
ZNF131	7.78429e-09	1.83929	0.255	0.212	2.33529e-05	2
DAPP1	1.16283e-08	0.896066	0.314	0.22	3.48848e-05	2
CCND2	1.16546e-08	0.356219	0.248	0.257	3.49637e-05	2
RLF	1.33379e-08	1.02253	0.299	0.222	4.00136e-05	2
IL17RA	1.48199e-08	0.881538	0.343	0.227	4.44596e-05	2
AP003774.3	1.55762e-08	0.912388	0.261	0.1	4.67285e-05	2
CREB5	1.88682e-08	0.703607	0.352	0.268	5.66045e-05	2
SCLT1	2.26448e-08	1.96793	0.305	0.181	6.79344e-05	2
PDCL3	2.56868e-08	0.708962	0.41	0.361	7.70604e-05	2
PLXDC2	3.60983e-08	0.710348	0.479	0.413	0.000108295	2
CCDC174	6.60882e-08	1.50516	0.288	0.27	0.000198265	2
SIGLEC10	1.97985e-07	0.919226	0.299	0.249	0.000593955	2
STK10	2.68553e-07	0.292578	0.304	0.242	0.000805659	2
SMAD2	2.71602e-07	0.25387	0.275	0.234	0.000814805	2
CD101	3.56981e-07	1.42284	0.276	0.091	0.00107094	2
ZDHHC1	4.0865e-07	2.12117	0.325	0.188	0.00122595	2
SYTL3	5.79028e-07	1.50744	0.257	0.171	0.00173709	2
LAP3	6.77936e-07	0.362187	0.497	0.443	0.00203381	2
VCL	7.08101e-07	0.65625	0.302	0.152	0.0021243	2
MLKL	1.18981e-06	0.363941	0.279	0.162	0.00356944	2
MSRB1	1.8668e-06	0.843126	0.339	0.209	0.0056004	2
CCRL2	1.97227e-06	1.49234	0.281	0.208	0.00591682	2
SERTAD1	2.21039e-06	0.600417	0.406	0.372	0.00663117	2
RARRES3	2.67109e-06	0.54575	0.356	0.319	0.00801328	2
ARID5A	5.95684e-06	0.616226	0.425	0.395	0.0178705	2
BCL11A	7.31893e-06	0.947958	0.304	0.164	0.0219568	2
SPECC1	1.02191e-05	1.6371	0.345	0.263	0.0306573	2
ATF6	1.0508e-05	0.525002	0.337	0.304	0.031524	2
GNL2	1.64511e-05	1.90524	0.297	0.254	0.0493534	2
FADS1	1.87002e-05	0.279935	0.26	0.241	0.0561005	2
DNASE2	1.89796e-05	1.64744	0.341	0.421	0.0569388	2
NAP1L1	2.23827e-05	0.610932	0.438	0.403	0.0671481	2
RRP12	3.16104e-05	1.06315	0.27	0.165	0.0948311	2
DYNLT3	3.49001e-05	2.03728	0.299	0.385	0.1047	2
IRF8	3.70123e-05	0.73495	0.316	0.363	0.111037	2
CWF19L2	4.90638e-05	1.36242	0.225	0.26	0.147192	2
KDM5A	5.16892e-05	0.548946	0.313	0.3	0.155068	2
PLAGL2	9.17041e-05	0.53156	0.268	0.173	0.275112	2
PRKAG2-AS1	0.00013235	0.47814	0.287	0.236	0.39705	2
MYO5A	0.000545754	0.606123	0.179	0.28	1	2
PDE4A	0.000749842	1.67902	0.251	0.184	1	2
EMB	0.00100919	1.15873	0.361	0.347	1	2
PLCB1	0.00112821	0.856252	0.273	0.1	1	2
DDX17	0.00114493	0.553592	0.425	0.392	1	2
PLXNC1	0.00146902	0.727602	0.328	0.258	1	2
RSRP1	0.00181565	0.60552	0.349	0.412	1	2
KIF22	0.00214422	0.649475	0.27	0.224	1	2
NT5DC1	0.00280076	0.299282	0.212	0.258	1	2
CNTLN	0.00369444	0.859107	0.256	0.243	1	2
VAMP5	0.00379944	1.00468	0.446	0.407	1	2
OAT	0.00433188	0.315133	0.288	0.225	1	2
ZFAND5	0.00492563	0.313199	0.415	0.391	1	2
GNL3	0.0079119	1.50304	0.194	0.255	1	2

## Sheet: Supplementary Table 8
Supplementary Table 8: Compositions of 3 myeloid cell subsets in both atherosclerotic core and proximal adjacent group.
Group	Cell type	Cell count	Abundance
PA	TREM2-high	149	0.189809
PA	Resident-like	308	0.392357
PA	Inflammatory	328	0.417834
AC	TREM2-high	2359	0.399222
AC	Resident-like	1962	0.332036
AC	Inflammatory	1588	0.268743

## Sheet: Supplementary Table 9
Supplementary Table 9: Compositions of 5 different vascular smooth muscle cell states identified by Monocle in the atherosclerotic core and proximal adjacent plaque group.
Group	State	Count	Abundance
AC	1	2204	0.444444
AC	2	338	0.0681589
AC	3	1590	0.320629
AC	4	140	0.0282315
AC	5	687	0.138536
PA	1	511	0.244031
PA	2	59	0.0281757
PA	3	232	0.110793
PA	4	743	0.354823
PA	5	549	0.262178

## Sheet: Supplementary Table 10
Supplementary Table 10: Significant genes associated with the second node of trajectory identified by BEAM analysis.
gene_short_name	family	pval	qval	status	use_for_ordering
SPP1	negbinomial.size	0	0	OK	TRUE
APOE	negbinomial.size	0	0	OK	TRUE
APOC1	negbinomial.size	0	0	OK	TRUE
FABP5	negbinomial.size	0	0	OK	TRUE
RNASE1	negbinomial.size	0	0	OK	TRUE
SPARCL1	negbinomial.size	0	0	OK	TRUE
MGP	negbinomial.size	0	0	OK	TRUE
CSTB	negbinomial.size	0	0	OK	TRUE
IGFBP7	negbinomial.size	0	0	OK	TRUE
IGKC	negbinomial.size	0	0	OK	TRUE
TAGLN	negbinomial.size	0	0	OK	TRUE
C15orf48	negbinomial.size	0	0	OK	TRUE
IGHG1	negbinomial.size	0	0	OK	TRUE
IGHA1	negbinomial.size	0	0	OK	TRUE
IGLC2	negbinomial.size	0	0	OK	TRUE
IGHG2	negbinomial.size	0	0	OK	TRUE
IGLC3	negbinomial.size	0	0	OK	TRUE
CALD1	negbinomial.size	4.07e-312	6.66487565679367e-310	OK	TRUE
HSPA1A	negbinomial.size	7.45671e-308	1.15501e-305	OK	TRUE
TIMP1	negbinomial.size	7.3496e-287	1.08149e-284	OK	TRUE
IGHM	negbinomial.size	3.05621e-277	4.28306e-275	OK	TRUE
RGCC	negbinomial.size	6.89516e-260	9.22385e-258	OK	TRUE
ACTA2	negbinomial.size	1.20963e-255	1.5478e-253	OK	TRUE
CTSD	negbinomial.size	2.08119e-254	2.55206e-252	OK	TRUE
CLU	negbinomial.size	6.08605e-245	7.1645e-243	OK	TRUE
EGR1	negbinomial.size	4.91179e-241	5.55977e-239	OK	TRUE
FTL	negbinomial.size	1.5181e-237	1.65473e-235	OK	TRUE
DST	negbinomial.size	8.00297e-237	8.41169e-235	OK	TRUE
CTSL	negbinomial.size	1.08355e-236	1.09962e-234	OK	TRUE
ADIRF	negbinomial.size	6.0838e-235	5.9682e-233	OK	TRUE
CTSB	negbinomial.size	1.73617e-223	1.64824e-221	OK	TRUE
IGHG3	negbinomial.size	1.53087e-220	1.40792e-218	OK	TRUE
FBP1	negbinomial.size	2.03679e-217	1.81645e-215	OK	TRUE
CXCL10	negbinomial.size	4.51532e-212	3.9084e-210	OK	TRUE
IGLL5	negbinomial.size	5.35063e-212	4.49911e-210	OK	TRUE
SELENOP	negbinomial.size	4.40675e-207	3.60252e-205	OK	TRUE
CCL4L2	negbinomial.size	4.72689e-204	3.75979e-202	OK	TRUE
IFITM3	negbinomial.size	5.30869e-200	4.11144e-198	OK	TRUE
CH25H	negbinomial.size	1.89892e-198	1.43295e-196	OK	TRUE
ACKR1	negbinomial.size	7.64108e-198	5.62192e-196	OK	TRUE
MARCO	negbinomial.size	7.99116e-194	5.73609e-192	OK	TRUE
MYL9	negbinomial.size	1.47455e-193	1.03324e-191	OK	TRUE
HSPA1B	negbinomial.size	4.65826e-187	3.1882e-185	OK	TRUE
FN1	negbinomial.size	5.26801e-184	3.52358e-182	OK	TRUE
GAPDH	negbinomial.size	1.30922e-175	8.56231e-174	OK	TRUE
FILIP1L	negbinomial.size	1.07918e-173	6.90439e-172	OK	TRUE
IFI27	negbinomial.size	1.44034e-172	9.01895e-171	OK	TRUE
ID3	negbinomial.size	1.91713e-170	1.17544e-168	OK	TRUE
IGFBP5	negbinomial.size	3.50083e-165	2.10264e-163	OK	TRUE
S100A10	negbinomial.size	3.14906e-162	1.85354e-160	OK	TRUE
IGFBP4	negbinomial.size	3.47245e-155	2.00381e-153	OK	TRUE
CCL4	negbinomial.size	6.07917e-152	3.44058e-150	OK	TRUE
TPM2	negbinomial.size	8.80352e-149	4.88844e-147	OK	TRUE
CCL2	negbinomial.size	1.60162e-140	8.72881e-139	OK	TRUE
CD52	negbinomial.size	4.98625e-138	2.6681e-136	OK	TRUE
CXCL3	negbinomial.size	4.21908e-136	2.21728e-134	OK	TRUE
CFD	negbinomial.size	6.03055e-136	3.11367e-134	OK	TRUE
PLIN2	negbinomial.size	2.49967e-135	1.26837e-133	OK	TRUE
A2M	negbinomial.size	5.9037e-134	2.94485e-132	OK	TRUE
PHLDA1	negbinomial.size	1.12574e-133	5.52175e-132	OK	TRUE
JCHAIN	negbinomial.size	3.12835e-132	1.5093e-130	OK	TRUE
HSP90AA1	negbinomial.size	2.8792e-130	1.36271e-128	OK	TRUE
TPI1	negbinomial.size	2.91711e-130	1.36271e-128	OK	TRUE
TPM1	negbinomial.size	4.57562e-130	2.10407e-128	OK	TRUE
S100A11	negbinomial.size	4.1183e-129	1.86464e-127	OK	TRUE
PLAUR	negbinomial.size	1.19949e-128	5.34866e-127	OK	TRUE
BGN	negbinomial.size	1.65653e-127	7.27639e-126	OK	TRUE
S100A12	negbinomial.size	3.28237e-127	1.42059e-125	OK	TRUE
GIMAP7	negbinomial.size	1.96362e-125	8.37527e-124	OK	TRUE
SH3BGRL3	negbinomial.size	2.21688e-125	9.32039e-124	OK	TRUE
S100A8	negbinomial.size	3.34748e-125	1.38755e-123	OK	TRUE
EMP2	negbinomial.size	5.33969e-124	2.1826e-122	OK	TRUE
LGALS3	negbinomial.size	1.85698e-122	7.48641e-121	OK	TRUE
CAV1	negbinomial.size	3.69188e-119	1.46827e-117	OK	TRUE
C11orf96	negbinomial.size	1.37521e-118	5.39633e-117	OK	TRUE
GPNMB	negbinomial.size	3.37471e-117	1.30681e-115	OK	TRUE
TNFSF10	negbinomial.size	3.32347e-116	1.27026e-114	OK	TRUE
KLF2	negbinomial.size	1.70844e-115	6.44608e-114	OK	TRUE
DCN	negbinomial.size	1.0611e-114	3.95295e-113	OK	TRUE
IFITM2	negbinomial.size	6.66572e-112	2.45215e-110	OK	TRUE
GAS6	negbinomial.size	1.60611e-109	5.83552e-108	OK	TRUE
TSC22D3	negbinomial.size	2.49853e-108	8.9673e-107	OK	TRUE
SERPING1	negbinomial.size	2.60208e-107	9.22641e-106	OK	TRUE
FGL2	negbinomial.size	2.23421e-106	7.82772e-105	OK	TRUE
USP53	negbinomial.size	1.76228e-104	6.10165e-103	OK	TRUE
COL1A2	negbinomial.size	1.42097e-103	4.86269e-102	OK	TRUE
CYR61	negbinomial.size	4.24199e-103	1.43496e-101	OK	TRUE
CCL3L1	negbinomial.size	4.31308e-103	1.44243e-101	OK	TRUE
TM4SF1	negbinomial.size	2.38366e-101	7.88216e-100	OK	TRUE
TCF4	negbinomial.size	2.53686e-100	8.29553e-99	OK	TRUE
AEBP1	negbinomial.size	6.7605e-100	2.18639e-98	OK	TRUE
SLC40A1	negbinomial.size	7.77283e-99	2.48646e-97	OK	TRUE
LGALS1	negbinomial.size	2.01954e-97	6.39088e-96	OK	TRUE
SDS	negbinomial.size	4.06515e-97	1.27274e-95	OK	TRUE
CD14	negbinomial.size	9.37437e-95	2.90408e-93	OK	TRUE
VIM	negbinomial.size	1.89962e-93	5.82351e-92	OK	TRUE
CCL7	negbinomial.size	3.15554e-93	9.57398e-92	OK	TRUE
IGFBP6	negbinomial.size	1.09813e-92	3.29776e-91	OK	TRUE
CXCL12	negbinomial.size	1.34822e-92	4.00788e-91	OK	TRUE
SELENOM	negbinomial.size	3.08814e-92	9.0884e-91	OK	TRUE
EREG	negbinomial.size	3.26599e-91	9.51663e-90	OK	TRUE
RAMP2	negbinomial.size	9.10094e-90	2.62589e-88	OK	TRUE
MZB1	negbinomial.size	7.59675e-89	2.17061e-87	OK	TRUE
GNG11	negbinomial.size	2.29055e-88	6.48181e-87	OK	TRUE
SRGN	negbinomial.size	3.52173e-88	9.8709e-87	OK	TRUE
RHOB	negbinomial.size	4.46603e-86	1.23996e-84	OK	TRUE
BLVRB	negbinomial.size	1.15435e-85	3.17501e-84	OK	TRUE
DNAJB1	negbinomial.size	1.32933e-85	3.62242e-84	OK	TRUE
LGMN	negbinomial.size	1.94058e-85	5.23956e-84	OK	TRUE
CCL3	negbinomial.size	3.72435e-85	9.96433e-84	OK	TRUE
NNMT	negbinomial.size	1.17604e-84	3.11809e-83	OK	TRUE
PGK1	negbinomial.size	3.0613e-83	8.0441e-82	OK	TRUE
ENO1	negbinomial.size	3.52576e-83	9.18258e-82	OK	TRUE
RGS16	negbinomial.size	5.53974e-83	1.43013e-81	OK	TRUE
CTGF	negbinomial.size	6.51885e-83	1.66826e-81	OK	TRUE
MMP9	negbinomial.size	3.32113e-81	8.42594e-80	OK	TRUE
HSPB1	negbinomial.size	4.69183e-81	1.18018e-79	OK	TRUE
ZFP36L2	negbinomial.size	3.00514e-80	7.49503e-79	OK	TRUE
BTG1	negbinomial.size	4.92367e-79	1.21768e-77	OK	TRUE
NFKBIZ	negbinomial.size	1.75173e-78	4.29612e-77	OK	TRUE
ZFP36	negbinomial.size	2.18188e-78	5.30685e-77	OK	TRUE
ACP5	negbinomial.size	2.2276e-78	5.37362e-77	OK	TRUE
MYH11	negbinomial.size	6.58279e-78	1.57505e-76	OK	TRUE
ZBTB20	negbinomial.size	7.85564e-78	1.86445e-76	OK	TRUE
AIF1	negbinomial.size	9.11603e-77	2.14628e-75	OK	TRUE
CD36	negbinomial.size	1.4311e-75	3.34265e-74	OK	TRUE
CFH	negbinomial.size	1.52735e-74	3.53936e-73	OK	TRUE
RGS5	negbinomial.size	4.82485e-74	1.10934e-72	OK	TRUE
C1R	negbinomial.size	7.33334e-74	1.67302e-72	OK	TRUE
COL14A1	negbinomial.size	3.03456e-73	6.86979e-72	OK	TRUE
MSR1	negbinomial.size	3.10826e-73	6.98291e-72	OK	TRUE
WSB1	negbinomial.size	7.11609e-73	1.58656e-71	OK	TRUE
ATP1B3	negbinomial.size	8.22507e-73	1.81404e-71	OK	TRUE
NFIA	negbinomial.size	8.25966e-73	1.81404e-71	OK	TRUE
HLA-DQA1	negbinomial.size	3.72576e-72	8.12217e-71	OK	TRUE
IL1B	negbinomial.size	5.55798e-71	1.20273e-69	OK	TRUE
ZBTB16	negbinomial.size	7.55657e-71	1.62328e-69	OK	TRUE
CXCR4	negbinomial.size	2.08246e-70	4.44108e-69	OK	TRUE
DUSP1	negbinomial.size	2.29749e-70	4.86439e-69	OK	TRUE
AQP1	negbinomial.size	2.77994e-69	5.84383e-68	OK	TRUE
G0S2	negbinomial.size	1.58449e-68	3.3072e-67	OK	TRUE
SPARC	negbinomial.size	2.14439e-67	4.44433e-66	OK	TRUE
CAPG	negbinomial.size	5.76035e-67	1.1855e-65	OK	TRUE
TREM2	negbinomial.size	6.87464e-67	1.405e-65	OK	TRUE
LIMA1	negbinomial.size	1.0192e-66	2.06862e-65	OK	TRUE
COL6A2	negbinomial.size	2.41624e-66	4.87054e-65	OK	TRUE
IRF1	negbinomial.size	2.8955e-66	5.7969e-65	OK	TRUE
IFITM1	negbinomial.size	9.93014e-66	1.97462e-64	OK	TRUE
MALAT1	negbinomial.size	2.09421e-65	4.13641e-64	OK	TRUE
TNFAIP3	negbinomial.size	4.71079e-65	9.24258e-64	OK	TRUE
ADH1B	negbinomial.size	1.08342e-64	2.11159e-63	OK	TRUE
ITGA8	negbinomial.size	2.44693e-64	4.73772e-63	OK	TRUE
SYNE1	negbinomial.size	3.60036e-64	6.92539e-63	OK	TRUE
SOCS3	negbinomial.size	9.26145e-64	1.7699e-62	OK	TRUE
IER2	negbinomial.size	4.64956e-63	8.82816e-62	OK	TRUE
NPDC1	negbinomial.size	5.14761e-63	9.71116e-62	OK	TRUE
C1QB	negbinomial.size	6.78717e-63	1.27227e-61	OK	TRUE
LUM	negbinomial.size	2.91862e-62	5.43639e-61	OK	TRUE
CCL18	negbinomial.size	4.17063e-62	7.71959e-61	OK	TRUE
FKBP5	negbinomial.size	1.49613e-61	2.75195e-60	OK	TRUE
UACA	negbinomial.size	1.77056e-61	3.23649e-60	OK	TRUE
EMP3	negbinomial.size	2.18037e-61	3.96101e-60	OK	TRUE
JUN	negbinomial.size	3.61543e-61	6.52774e-60	OK	TRUE
RAMP3	negbinomial.size	2.28608e-60	4.10239e-59	OK	TRUE
PALLD	negbinomial.size	2.3134e-60	4.12626e-59	OK	TRUE
CRTAC1	negbinomial.size	2.46176e-60	4.36443e-59	OK	TRUE
ABCA6	negbinomial.size	2.82353e-60	4.97583e-59	OK	TRUE
COL3A1	negbinomial.size	3.41187e-60	5.97687e-59	OK	TRUE
OGN	negbinomial.size	6.4376e-60	1.12106e-58	OK	TRUE
ACTB	negbinomial.size	1.21398e-59	2.10161e-58	OK	TRUE
FHL1	negbinomial.size	3.15365e-59	5.42759e-58	OK	TRUE
NR2F2	negbinomial.size	3.42688e-59	5.86355e-58	OK	TRUE
ITM2B	negbinomial.size	1.07191e-58	1.82349e-57	OK	TRUE
CD63	negbinomial.size	1.45808e-58	2.46616e-57	OK	TRUE
CCDC80	negbinomial.size	1.7745e-58	2.98421e-57	OK	TRUE
P2RY13	negbinomial.size	6.56678e-58	1.09807e-56	OK	TRUE
CARMN	negbinomial.size	9.82389e-58	1.63343e-56	OK	TRUE
C2CD4B	negbinomial.size	1.08362e-57	1.79163e-56	OK	TRUE
IL1RN	negbinomial.size	7.86565e-57	1.29322e-55	OK	TRUE
GSN	negbinomial.size	1.88297e-56	3.07866e-55	OK	TRUE
ID1	negbinomial.size	1.44603e-55	2.35119e-54	OK	TRUE
PLAT	negbinomial.size	1.49558e-55	2.4184e-54	OK	TRUE
LPP	negbinomial.size	3.72621e-55	5.99248e-54	OK	TRUE
TIMP3	negbinomial.size	9.6404e-55	1.54194e-53	OK	TRUE
EPB41L2	negbinomial.size	1.30656e-54	2.0785e-53	OK	TRUE
FOXP1	negbinomial.size	3.46036e-54	5.47518e-53	OK	TRUE
SOD3	negbinomial.size	3.61614e-54	5.69107e-53	OK	TRUE
APOD	negbinomial.size	4.41789e-54	6.91587e-53	OK	TRUE
CD59	negbinomial.size	7.47092e-54	1.16333e-52	OK	TRUE
HLA-DPA1	negbinomial.size	1.56591e-53	2.42552e-52	OK	TRUE
MIF	negbinomial.size	1.96785e-53	3.03213e-52	OK	TRUE
SAT1	negbinomial.size	3.32457e-53	5.09594e-52	OK	TRUE
PNISR	negbinomial.size	3.38525e-53	5.16207e-52	OK	TRUE
CRIP2	negbinomial.size	3.78254e-53	5.73815e-52	OK	TRUE
FBLN1	negbinomial.size	6.12489e-53	9.24388e-52	OK	TRUE
MAP1B	negbinomial.size	9.02283e-53	1.3548e-51	OK	TRUE
POSTN	negbinomial.size	7.69807e-52	1.15002e-50	OK	TRUE
SYNE2	negbinomial.size	1.04892e-51	1.55907e-50	OK	TRUE
CAVIN2	negbinomial.size	1.17362e-51	1.73566e-50	OK	TRUE
PLAC9	negbinomial.size	1.36326e-51	2.00603e-50	OK	TRUE
SERPINB2	negbinomial.size	1.41367e-51	2.06986e-50	OK	TRUE
ADAMTS1	negbinomial.size	2.07059e-51	3.0167e-50	OK	TRUE
DAAM1	negbinomial.size	5.01918e-51	7.27657e-50	OK	TRUE
MFGE8	negbinomial.size	7.62899e-51	1.10059e-49	OK	TRUE
HERPUD1	negbinomial.size	9.35634e-51	1.34321e-49	OK	TRUE
HLA-DQA2	negbinomial.size	1.58226e-50	2.26048e-49	OK	TRUE
TUBA1C	negbinomial.size	1.9437e-50	2.76344e-49	OK	TRUE
VSIG4	negbinomial.size	3.36089e-50	4.75533e-49	OK	TRUE
FABP4	negbinomial.size	1.5533e-49	2.18726e-48	OK	TRUE
MT1G	negbinomial.size	3.75999e-49	5.26936e-48	OK	TRUE
CAVIN1	negbinomial.size	5.01888e-49	7.00027e-48	OK	TRUE
KCNMA1	negbinomial.size	6.91948e-49	9.60568e-48	OK	TRUE
MYH10	negbinomial.size	1.32402e-48	1.82938e-47	OK	TRUE
SPTBN1	negbinomial.size	3.18173e-48	4.37562e-47	OK	TRUE
SLAMF9	negbinomial.size	3.57117e-48	4.88836e-47	OK	TRUE
FOSB	negbinomial.size	3.80514e-48	5.18451e-47	OK	TRUE
ZNF331	negbinomial.size	3.90851e-48	5.30081e-47	OK	TRUE
PDGFA	negbinomial.size	5.86324e-48	7.91537e-47	OK	TRUE
SFRP2	negbinomial.size	5.99955e-48	8.06241e-47	OK	TRUE
LTBP4	negbinomial.size	1.22612e-47	1.64021e-46	OK	TRUE
IL32	negbinomial.size	2.26043e-47	3.01016e-46	OK	TRUE
VCAN	negbinomial.size	2.63366e-47	3.49138e-46	OK	TRUE
PPP1R14A	negbinomial.size	5.4832e-47	7.23635e-46	OK	TRUE
NR4A1	negbinomial.size	1.03541e-46	1.36036e-45	OK	TRUE
AXL	negbinomial.size	1.5165e-46	1.98358e-45	OK	TRUE
HIF1A	negbinomial.size	3.36499e-46	4.38194e-45	OK	TRUE
NCOA7	negbinomial.size	4.01409e-46	5.20417e-45	OK	TRUE
SERPINF1	negbinomial.size	1.30859e-45	1.68912e-44	OK	TRUE
FCGR3A	negbinomial.size	2.09277e-45	2.68953e-44	OK	TRUE
LTBP1	negbinomial.size	2.70156e-45	3.45682e-44	OK	TRUE
SPRY1	negbinomial.size	2.79971e-45	3.5669e-44	OK	TRUE
CXCL8	negbinomial.size	6.19037e-45	7.8527e-44	OK	TRUE
FCGR2B	negbinomial.size	6.33555e-45	8.00237e-44	OK	TRUE
C3	negbinomial.size	1.10551e-44	1.3904e-43	OK	TRUE
PLCG2	negbinomial.size	1.30976e-44	1.64026e-43	OK	TRUE
PLEK	negbinomial.size	1.33743e-44	1.66782e-43	OK	TRUE
MT2A	negbinomial.size	1.52153e-44	1.88939e-43	OK	TRUE
ALOX5AP	negbinomial.size	2.17167e-44	2.68539e-43	OK	TRUE
PKM	negbinomial.size	3.27531e-44	4.03315e-43	OK	TRUE
TXNIP	negbinomial.size	4.14804e-44	5.08653e-43	OK	TRUE
GBP1	negbinomial.size	5.19788e-44	6.34745e-43	OK	TRUE
CPE	negbinomial.size	6.51098e-44	7.91811e-43	OK	TRUE
PTMS	negbinomial.size	6.80905e-44	8.24651e-43	OK	TRUE
THBS1	negbinomial.size	9.127e-44	1.10085e-42	OK	TRUE
PPP1R12B	negbinomial.size	9.99198e-44	1.20026e-42	OK	TRUE
NEAT1	negbinomial.size	1.026e-43	1.22745e-42	OK	TRUE
PDLIM1	negbinomial.size	1.14297e-43	1.36185e-42	OK	TRUE
VCAM1	negbinomial.size	1.59578e-43	1.89371e-42	OK	TRUE
UTRN	negbinomial.size	2.18699e-43	2.58486e-42	OK	TRUE
SMIM25	negbinomial.size	3.22417e-43	3.79549e-42	OK	TRUE
BTG2	negbinomial.size	4.90101e-43	5.74648e-42	OK	TRUE
AKAP9	negbinomial.size	6.11813e-43	7.1451e-42	OK	TRUE
SVIL	negbinomial.size	1.55641e-42	1.81048e-41	OK	TRUE
FOS	negbinomial.size	1.56787e-42	1.81663e-41	OK	TRUE
FBN1	negbinomial.size	1.67915e-42	1.93794e-41	OK	TRUE
RGS2	negbinomial.size	1.88487e-42	2.16686e-41	OK	TRUE
MTRNR2L12	negbinomial.size	1.93596e-42	2.21694e-41	OK	TRUE
PLA2G7	negbinomial.size	9.62431e-42	1.09784e-40	OK	TRUE
MMP2	negbinomial.size	1.14071e-41	1.29618e-40	OK	TRUE
BCAM	negbinomial.size	1.38631e-41	1.5692e-40	OK	TRUE
CD9	negbinomial.size	1.42368e-41	1.60532e-40	OK	TRUE
GPR183	negbinomial.size	1.97528e-41	2.2188e-40	OK	TRUE
CTSS	negbinomial.size	3.60833e-41	4.03776e-40	OK	TRUE
PLVAP	negbinomial.size	4.37709e-41	4.87946e-40	OK	TRUE
IFIT2	negbinomial.size	4.39368e-41	4.87947e-40	OK	TRUE
PDLIM3	negbinomial.size	4.7265e-41	5.22936e-40	OK	TRUE
GCHFR	negbinomial.size	6.21887e-41	6.85473e-40	OK	TRUE
IL6ST	negbinomial.size	2.9315e-40	3.21918e-39	OK	TRUE
COL18A1	negbinomial.size	3.3587e-40	3.6746e-39	OK	TRUE
CALCRL	negbinomial.size	4.48997e-40	4.89407e-39	OK	TRUE
GUCY1A1	negbinomial.size	5.82389e-40	6.32462e-39	OK	TRUE
BIRC3	negbinomial.size	9.26002e-40	1.00192e-38	OK	TRUE
CST6	negbinomial.size	1.92459e-39	2.07475e-38	OK	TRUE
DNASE1L3	negbinomial.size	2.29672e-39	2.46688e-38	OK	TRUE
PCDH7	negbinomial.size	7.50023e-39	8.02661e-38	OK	TRUE
CLEC5A	negbinomial.size	7.89731e-39	8.42093e-38	OK	TRUE
SULF1	negbinomial.size	8.85991e-39	9.41325e-38	OK	TRUE
COL6A1	negbinomial.size	9.39176e-39	9.94243e-38	OK	TRUE
PRUNE2	negbinomial.size	9.66132e-39	1.01911e-37	OK	TRUE
ECHDC2	negbinomial.size	1.01528e-38	1.06713e-37	OK	TRUE
CD163	negbinomial.size	1.06649e-38	1.11697e-37	OK	TRUE
JAML	negbinomial.size	1.13207e-38	1.18145e-37	OK	TRUE
TMEM158	negbinomial.size	1.44095e-38	1.49849e-37	OK	TRUE
TREM1	negbinomial.size	2.00478e-38	2.07749e-37	OK	TRUE
LTC4S	negbinomial.size	2.5218e-38	2.60409e-37	OK	TRUE
SOX18	negbinomial.size	3.32964e-38	3.42627e-37	OK	TRUE
ITM2A	negbinomial.size	3.47542e-38	3.56382e-37	OK	TRUE
CDKN1C	negbinomial.size	3.94038e-38	4.02658e-37	OK	TRUE
CRIM1	negbinomial.size	4.03381e-38	4.10779e-37	OK	TRUE
NEXN	negbinomial.size	5.47908e-38	5.56032e-37	OK	TRUE
PLS3	negbinomial.size	9.66628e-38	9.77589e-37	OK	TRUE
GPX3	negbinomial.size	1.25058e-37	1.26043e-36	OK	TRUE
NFIB	negbinomial.size	2.19554e-37	2.20528e-36	OK	TRUE
SDC2	negbinomial.size	3.34327e-37	3.34668e-36	OK	TRUE
HMOX1	negbinomial.size	3.56366e-37	3.5552e-36	OK	TRUE
SELE	negbinomial.size	5.32675e-37	5.29616e-36	OK	TRUE
VAMP5	negbinomial.size	5.61361e-37	5.56257e-36	OK	TRUE
PLA2G16	negbinomial.size	9.41193e-37	9.29507e-36	OK	TRUE
LMCD1	negbinomial.size	1.05332e-36	1.03677e-35	OK	TRUE
SESN3	negbinomial.size	1.26021e-36	1.23627e-35	OK	TRUE
HTRA1	negbinomial.size	1.54325e-36	1.5089e-35	OK	TRUE
FKBP11	negbinomial.size	2.41824e-36	2.35658e-35	OK	TRUE
IGHGP	negbinomial.size	2.64558e-36	2.56961e-35	OK	TRUE
IGHV1-24	negbinomial.size	4.99127e-36	4.83201e-35	OK	TRUE
HES1	negbinomial.size	5.09248e-36	4.91382e-35	OK	TRUE
SLC38A2	negbinomial.size	5.38775e-36	5.18175e-35	OK	TRUE
HLA-DPB1	negbinomial.size	8.18881e-36	7.85006e-35	OK	TRUE
MCEMP1	negbinomial.size	1.44618e-35	1.38186e-34	OK	TRUE
LST1	negbinomial.size	3.33141e-35	3.17293e-34	OK	TRUE
CNN3	negbinomial.size	4.46136e-35	4.23542e-34	OK	TRUE
IGFBP2	negbinomial.size	4.61169e-35	4.36405e-34	OK	TRUE
MS4A7	negbinomial.size	4.70922e-35	4.44206e-34	OK	TRUE
ZC3HAV1	negbinomial.size	5.38187e-35	5.06033e-34	OK	TRUE
VWF	negbinomial.size	8.74407e-35	8.19547e-34	OK	TRUE
SLC39A8	negbinomial.size	8.9049e-35	8.31972e-34	OK	TRUE
GIMAP4	negbinomial.size	1.26627e-34	1.17932e-33	OK	TRUE
INSIG1	negbinomial.size	1.48983e-34	1.38315e-33	OK	TRUE
JAM2	negbinomial.size	1.67712e-34	1.55213e-33	OK	TRUE
FAM107B	negbinomial.size	2.3681e-34	2.18474e-33	OK	TRUE
GBP4	negbinomial.size	3.07668e-34	2.82958e-33	OK	TRUE
HCAR3	negbinomial.size	4.09287e-34	3.75244e-33	OK	TRUE
SOD2	negbinomial.size	4.10985e-34	3.7563e-33	OK	TRUE
MMP12	negbinomial.size	4.72225e-34	4.30266e-33	OK	TRUE
GLIPR2	negbinomial.size	5.42639e-34	4.92897e-33	OK	TRUE
C1S	negbinomial.size	5.73117e-34	5.1898e-33	OK	TRUE
FOXC1	negbinomial.size	8.48206e-34	7.65727e-33	OK	TRUE
SLC9A3R2	negbinomial.size	1.01219e-33	9.10969e-33	OK	TRUE
CCL8	negbinomial.size	1.72669e-33	1.54928e-32	OK	TRUE
C9orf3	negbinomial.size	2.74083e-33	2.45175e-32	OK	TRUE
IL4I1	negbinomial.size	2.92345e-33	2.60441e-32	OK	TRUE
LSP1	negbinomial.size	2.92919e-33	2.60441e-32	OK	TRUE
PPP1R15A	negbinomial.size	3.19207e-33	2.8296e-32	OK	TRUE
SNCG	negbinomial.size	3.36058e-33	2.97002e-32	OK	TRUE
DMD	negbinomial.size	5.85487e-33	5.15894e-32	OK	TRUE
CLEC14A	negbinomial.size	7.80338e-33	6.85533e-32	OK	TRUE
FTX	negbinomial.size	8.92268e-33	7.81531e-32	OK	TRUE
PGAM1	negbinomial.size	9.58211e-33	8.36799e-32	OK	TRUE
ABCA1	negbinomial.size	1.25946e-32	1.09662e-31	OK	TRUE
EFEMP1	negbinomial.size	1.57812e-32	1.37003e-31	OK	TRUE
PPIF	negbinomial.size	1.9289e-32	1.66963e-31	OK	TRUE
HCAR2	negbinomial.size	2.60585e-32	2.24897e-31	OK	TRUE
CHMP1B	negbinomial.size	3.00113e-32	2.58255e-31	OK	TRUE
SLC16A10	negbinomial.size	3.27259e-32	2.80794e-31	OK	TRUE
EMCN	negbinomial.size	5.28446e-32	4.52098e-31	OK	TRUE
RALA	negbinomial.size	7.11085e-32	6.06587e-31	OK	TRUE
PALMD	negbinomial.size	8.02307e-32	6.82425e-31	OK	TRUE
MYLK	negbinomial.size	1.00253e-31	8.50271e-31	OK	TRUE
COTL1	negbinomial.size	1.00769e-31	8.5219e-31	OK	TRUE
PDGFRB	negbinomial.size	1.07431e-31	9.05929e-31	OK	TRUE
PLP2	negbinomial.size	1.1243e-31	9.45376e-31	OK	TRUE
PLD3	negbinomial.size	1.3328e-31	1.1175e-30	OK	TRUE
CD48	negbinomial.size	1.71346e-31	1.43259e-30	OK	TRUE
TSHZ2	negbinomial.size	2.09587e-31	1.74451e-30	OK	TRUE
FAM162A	negbinomial.size	2.09839e-31	1.74451e-30	OK	TRUE
S100A9	negbinomial.size	2.39569e-31	1.98606e-30	OK	TRUE
IER5	negbinomial.size	3.45413e-31	2.85548e-30	OK	TRUE
GLS	negbinomial.size	3.9323e-31	3.24167e-30	OK	TRUE
ANXA1	negbinomial.size	4.432e-31	3.6434e-30	OK	TRUE
RARRES3	negbinomial.size	4.68054e-31	3.837e-30	OK	TRUE
MMP19	negbinomial.size	4.76648e-31	3.89659e-30	OK	TRUE
MS4A6A	negbinomial.size	5.83585e-31	4.7576e-30	OK	TRUE
COX7A1	negbinomial.size	8.00904e-31	6.51122e-30	OK	TRUE
COL1A1	negbinomial.size	8.84135e-31	7.16807e-30	OK	TRUE
BACE2	negbinomial.size	1.05976e-30	8.56834e-30	OK	TRUE
RARRES2	negbinomial.size	1.14564e-30	9.23731e-30	OK	TRUE
TAGAP	negbinomial.size	1.39685e-30	1.12321e-29	OK	TRUE
EDIL3	negbinomial.size	1.58349e-30	1.26981e-29	OK	TRUE
C12orf57	negbinomial.size	1.78657e-30	1.42877e-29	OK	TRUE
CRYAB	negbinomial.size	2.00021e-30	1.59529e-29	OK	TRUE
RORA	negbinomial.size	2.61391e-30	2.07912e-29	OK	TRUE
LDHA	negbinomial.size	2.96123e-30	2.34903e-29	OK	TRUE
LTBP2	negbinomial.size	5.30674e-30	4.19832e-29	OK	TRUE
COL8A1	negbinomial.size	6.42093e-30	5.06616e-29	OK	TRUE
SYNPO2	negbinomial.size	6.65718e-30	5.23852e-29	OK	TRUE
ZFAND5	negbinomial.size	7.04883e-30	5.53192e-29	OK	TRUE
ECSCR	negbinomial.size	8.31968e-30	6.51192e-29	OK	TRUE
MCAM	negbinomial.size	1.13866e-29	8.88877e-29	OK	TRUE
ANKRD36C	negbinomial.size	1.20787e-29	9.40409e-29	OK	TRUE
CSRP2	negbinomial.size	1.39282e-29	1.08155e-28	OK	TRUE
ARHGAP29	negbinomial.size	2.01742e-29	1.56244e-28	OK	TRUE
TSC22D1	negbinomial.size	2.19304e-29	1.69399e-28	OK	TRUE
TFPI	negbinomial.size	2.28502e-29	1.76042e-28	OK	TRUE
MMP7	negbinomial.size	3.0954e-29	2.37853e-28	OK	TRUE
NBL1	negbinomial.size	3.32882e-29	2.55123e-28	OK	TRUE
CCL21	negbinomial.size	3.79628e-29	2.90194e-28	OK	TRUE
C1QA	negbinomial.size	7.02166e-29	5.35356e-28	OK	TRUE
HLA-DQB1	negbinomial.size	7.07737e-29	5.38209e-28	OK	TRUE
LMOD1	negbinomial.size	7.53023e-29	5.71172e-28	OK	TRUE
DNAJA1	negbinomial.size	8.18819e-29	6.19482e-28	OK	TRUE
LMNA	negbinomial.size	9.71494e-29	7.33105e-28	OK	TRUE
MTUS1	negbinomial.size	1.00701e-28	7.57959e-28	OK	TRUE
ETS1	negbinomial.size	1.08562e-28	8.15044e-28	OK	TRUE
DNAAF1	negbinomial.size	1.13617e-28	8.50823e-28	OK	TRUE
CALHM6	negbinomial.size	1.53164e-28	1.14406e-27	OK	TRUE
MFAP4	negbinomial.size	2.27927e-28	1.6982e-27	OK	TRUE
P4HA1	negbinomial.size	2.65259e-28	1.97135e-27	OK	TRUE
TCF7L2	negbinomial.size	3.36158e-28	2.49197e-27	OK	TRUE
COL4A1	negbinomial.size	4.61574e-28	3.4131e-27	OK	TRUE
IGF1	negbinomial.size	5.73868e-28	4.23282e-27	OK	TRUE
CYP27A1	negbinomial.size	6.52728e-28	4.80245e-27	OK	TRUE
NET1	negbinomial.size	9.12302e-28	6.69552e-27	OK	TRUE
PRRX1	negbinomial.size	1.05612e-27	7.73171e-27	OK	TRUE
NPL	negbinomial.size	1.1996e-27	8.76036e-27	OK	TRUE
SSPN	negbinomial.size	1.32397e-27	9.64466e-27	OK	TRUE
CCL5	negbinomial.size	1.62129e-27	1.17813e-26	OK	TRUE
FRMD4A	negbinomial.size	1.76073e-27	1.27631e-26	OK	TRUE
LHFPL6	negbinomial.size	1.86883e-27	1.35134e-26	OK	TRUE
JAG1	negbinomial.size	2.04096e-27	1.47219e-26	OK	TRUE
MS4A4A	negbinomial.size	2.22468e-27	1.60079e-26	OK	TRUE
OLR1	negbinomial.size	2.95617e-27	2.12195e-26	OK	TRUE
MDK	negbinomial.size	3.16291e-27	2.26483e-26	OK	TRUE
VSIR	negbinomial.size	3.70148e-27	2.64404e-26	OK	TRUE
PMEPA1	negbinomial.size	3.7773e-27	2.69167e-26	OK	TRUE
HBEGF	negbinomial.size	4.58659e-27	3.26047e-26	OK	TRUE
KLF9	negbinomial.size	4.74726e-27	3.36655e-26	OK	TRUE
SAP30	negbinomial.size	6.60601e-27	4.67344e-26	OK	TRUE
HLA-DRA	negbinomial.size	1.08966e-26	7.69032e-26	OK	TRUE
TNRC6C	negbinomial.size	1.54323e-26	1.08653e-25	OK	TRUE
HSPG2	negbinomial.size	1.55065e-26	1.08916e-25	OK	TRUE
CX3CR1	negbinomial.size	1.85318e-26	1.29855e-25	OK	TRUE
RAMP1	negbinomial.size	1.97122e-26	1.37798e-25	OK	TRUE
INTS6	negbinomial.size	2.10938e-26	1.47107e-25	OK	TRUE
FXYD1	negbinomial.size	2.1767e-26	1.51443e-25	OK	TRUE
SGK1	negbinomial.size	2.40482e-26	1.66919e-25	OK	TRUE
HSPA6	negbinomial.size	3.00812e-26	2.08304e-25	OK	TRUE
OTUD1	negbinomial.size	3.30212e-26	2.28125e-25	OK	TRUE
CLDN5	negbinomial.size	4.59969e-26	3.17023e-25	OK	TRUE
AVPI1	negbinomial.size	5.65409e-26	3.88785e-25	OK	TRUE
MNDA	negbinomial.size	6.67336e-26	4.57802e-25	OK	TRUE
WARS	negbinomial.size	7.4964e-26	5.13068e-25	OK	TRUE
RSRP1	negbinomial.size	1.22469e-25	8.36259e-25	OK	TRUE
COL4A2	negbinomial.size	1.27074e-25	8.6569e-25	OK	TRUE
ANTXR1	negbinomial.size	1.34928e-25	9.17077e-25	OK	TRUE
MRVI1	negbinomial.size	1.82622e-25	1.23838e-24	OK	TRUE
ITGBL1	negbinomial.size	1.93731e-25	1.31069e-24	OK	TRUE
RAB11FIP1	negbinomial.size	2.01956e-25	1.3632e-24	OK	TRUE
HSPH1	negbinomial.size	2.93025e-25	1.97339e-24	OK	TRUE
ODF2L	negbinomial.size	2.99658e-25	2.01345e-24	OK	TRUE
PDE5A	negbinomial.size	3.61231e-25	2.42164e-24	OK	TRUE
IL33	negbinomial.size	4.26966e-25	2.85582e-24	OK	TRUE
ADD3	negbinomial.size	4.44646e-25	2.96733e-24	OK	TRUE
ITM2C	negbinomial.size	4.45677e-25	2.96748e-24	OK	TRUE
ITGA1	negbinomial.size	4.63203e-25	3.07721e-24	OK	TRUE
ANKRD36B	negbinomial.size	5.15713e-25	3.41834e-24	OK	TRUE
CDH13	negbinomial.size	5.20328e-25	3.44118e-24	OK	TRUE
CD34	negbinomial.size	5.30373e-25	3.49975e-24	OK	TRUE
FGFR1	negbinomial.size	5.66088e-25	3.72706e-24	OK	TRUE
PLAC8	negbinomial.size	7.72561e-25	5.06573e-24	OK	TRUE
COL6A3	negbinomial.size	7.72855e-25	5.06573e-24	OK	TRUE
CD81	negbinomial.size	7.76445e-25	5.07795e-24	OK	TRUE
C12orf75	negbinomial.size	9.59047e-25	6.25826e-24	OK	TRUE
BCL2A1	negbinomial.size	1.37008e-24	8.9207e-24	OK	TRUE
FAM213A	negbinomial.size	1.47091e-24	9.55602e-24	OK	TRUE
SETBP1	negbinomial.size	1.49356e-24	9.68182e-24	OK	TRUE
FCN1	negbinomial.size	1.6918e-24	1.09428e-23	OK	TRUE
SERPINH1	negbinomial.size	1.74052e-24	1.12332e-23	OK	TRUE
IGHG4	negbinomial.size	1.90719e-24	1.22819e-23	OK	TRUE
CCL14	negbinomial.size	2.31752e-24	1.48918e-23	OK	TRUE
IFI6	negbinomial.size	2.43049e-24	1.55838e-23	OK	TRUE
NUAK1	negbinomial.size	3.2093e-24	2.05326e-23	OK	TRUE
ATP2B1	negbinomial.size	4.15819e-24	2.65456e-23	OK	TRUE
ANPEP	negbinomial.size	4.25279e-24	2.70908e-23	OK	TRUE
HAPLN3	negbinomial.size	4.69685e-24	2.98549e-23	OK	TRUE
LIMCH1	negbinomial.size	4.94312e-24	3.13526e-23	OK	TRUE
PLK2	negbinomial.size	5.43947e-24	3.44266e-23	OK	TRUE
PPP1R14B	negbinomial.size	6.14591e-24	3.88142e-23	OK	TRUE
HES4	negbinomial.size	6.22366e-24	3.92211e-23	OK	TRUE
BASP1	negbinomial.size	7.16335e-24	4.50464e-23	OK	TRUE
AKAP12	negbinomial.size	8.08638e-24	5.07425e-23	OK	TRUE
LYZ	negbinomial.size	8.52981e-24	5.34111e-23	OK	TRUE
MEGF6	negbinomial.size	8.98316e-24	5.61304e-23	OK	TRUE
IFI30	negbinomial.size	9.09751e-24	5.67245e-23	OK	TRUE
PMAIP1	negbinomial.size	9.42117e-24	5.86184e-23	OK	TRUE
FILIP1	negbinomial.size	1.15106e-23	7.14674e-23	OK	TRUE
SERPINA1	negbinomial.size	1.1875e-23	7.35747e-23	OK	TRUE
KCNQ1OT1	negbinomial.size	1.40749e-23	8.70221e-23	OK	TRUE
RNF144B	negbinomial.size	1.49142e-23	9.20175e-23	OK	TRUE
MT1H	negbinomial.size	1.55829e-23	9.59423e-23	OK	TRUE
GBP2	negbinomial.size	1.61908e-23	9.94771e-23	OK	TRUE
FMO2	negbinomial.size	1.64393e-23	1.00794e-22	OK	TRUE
DERL3	negbinomial.size	1.84415e-23	1.12835e-22	OK	TRUE
CAV2	negbinomial.size	1.98229e-23	1.21035e-22	OK	TRUE
GK	negbinomial.size	2.40834e-23	1.46744e-22	OK	TRUE
YPEL2	negbinomial.size	3.09304e-23	1.88075e-22	OK	TRUE
AQP9	negbinomial.size	3.16843e-23	1.92262e-22	OK	TRUE
IL6	negbinomial.size	3.86154e-23	2.33838e-22	OK	TRUE
GIMAP1	negbinomial.size	3.927e-23	2.37314e-22	OK	TRUE
SOCS2	negbinomial.size	5.10167e-23	3.07669e-22	OK	TRUE
ABCA9	negbinomial.size	7.07818e-23	4.25993e-22	OK	TRUE
NAMPT	negbinomial.size	7.67578e-23	4.61017e-22	OK	TRUE
TSPAN7	negbinomial.size	7.94591e-23	4.76269e-22	OK	TRUE
ENDOD1	negbinomial.size	8.29607e-23	4.96246e-22	OK	TRUE
DNAJB4	negbinomial.size	8.60291e-23	5.13557e-22	OK	TRUE
PRKG1	negbinomial.size	9.92439e-23	5.91244e-22	OK	TRUE
ERO1A	negbinomial.size	1.09725e-22	6.52363e-22	OK	TRUE
ENPP2	negbinomial.size	1.13297e-22	6.72246e-22	OK	TRUE
ELN	negbinomial.size	1.17342e-22	6.94843e-22	OK	TRUE
ERRFI1	negbinomial.size	1.18409e-22	6.99753e-22	OK	TRUE
PLN	negbinomial.size	1.30377e-22	7.68936e-22	OK	TRUE
DLC1	negbinomial.size	1.30715e-22	7.69387e-22	OK	TRUE
MRC2	negbinomial.size	1.32561e-22	7.78696e-22	OK	TRUE
PCOLCE	negbinomial.size	1.47721e-22	8.6602e-22	OK	TRUE
VMO1	negbinomial.size	1.91251e-22	1.11899e-21	OK	TRUE
SLC43A2	negbinomial.size	2.05111e-22	1.1977e-21	OK	TRUE
S100A6	negbinomial.size	2.17914e-22	1.26994e-21	OK	TRUE
JUNB	negbinomial.size	2.27422e-22	1.32273e-21	OK	TRUE
SLPI	negbinomial.size	2.34566e-22	1.36159e-21	OK	TRUE
NUPR1	negbinomial.size	3.21775e-22	1.86414e-21	OK	TRUE
COL15A1	negbinomial.size	3.48579e-22	2.01545e-21	OK	TRUE
TNXB	negbinomial.size	3.79282e-22	2.18868e-21	OK	TRUE
EFNB2	negbinomial.size	3.8236e-22	2.20212e-21	OK	TRUE
FLNA	negbinomial.size	3.98798e-22	2.29231e-21	OK	TRUE
TTLL7	negbinomial.size	4.39218e-22	2.51973e-21	OK	TRUE
SAMD4A	negbinomial.size	5.21793e-22	2.98762e-21	OK	TRUE
CXCL11	negbinomial.size	6.81227e-22	3.89291e-21	OK	TRUE
ZNF704	negbinomial.size	9.78722e-22	5.58213e-21	OK	TRUE
LAMA4	negbinomial.size	1.10278e-21	6.27751e-21	OK	TRUE
NRN1	negbinomial.size	1.10767e-21	6.29319e-21	OK	TRUE
ANGPT1	negbinomial.size	1.23481e-21	7.00201e-21	OK	TRUE
STC1	negbinomial.size	1.42775e-21	8.08053e-21	OK	TRUE
PRSS23	negbinomial.size	1.47664e-21	8.34116e-21	OK	TRUE
SLC11A1	negbinomial.size	1.84396e-21	1.03961e-20	OK	TRUE
ZBTB10	negbinomial.size	1.84893e-21	1.04042e-20	OK	TRUE
SSR4	negbinomial.size	2.00386e-21	1.12545e-20	OK	TRUE
SAMSN1	negbinomial.size	2.03586e-21	1.14125e-20	OK	TRUE
CLEC12A	negbinomial.size	2.46838e-21	1.38107e-20	OK	TRUE
AKR1C1	negbinomial.size	3.40553e-21	1.9018e-20	OK	TRUE
ITGA6	negbinomial.size	3.65246e-21	2.03583e-20	OK	TRUE
PTGDS	negbinomial.size	3.83746e-21	2.13491e-20	OK	TRUE
FCER1A	negbinomial.size	4.48476e-21	2.49031e-20	OK	TRUE
SASH1	negbinomial.size	4.92192e-21	2.72791e-20	OK	TRUE
TINAGL1	negbinomial.size	6.37359e-21	3.52584e-20	OK	TRUE
COBLL1	negbinomial.size	7.14153e-21	3.94325e-20	OK	TRUE
ANK3	negbinomial.size	8.67521e-21	4.78111e-20	OK	TRUE
PSMB9	negbinomial.size	9.52727e-21	5.24089e-20	OK	TRUE
LPAR6	negbinomial.size	1.03833e-20	5.70115e-20	OK	TRUE
TNS2	negbinomial.size	1.06048e-20	5.81191e-20	OK	TRUE
HNRNPU	negbinomial.size	1.15581e-20	6.32257e-20	OK	TRUE
PLPP1	negbinomial.size	1.1887e-20	6.49044e-20	OK	TRUE
LIFR	negbinomial.size	1.41467e-20	7.70993e-20	OK	TRUE
GOLGA8B	negbinomial.size	1.98776e-20	1.08132e-19	OK	TRUE
ITGA10	negbinomial.size	2.06984e-20	1.1239e-19	OK	TRUE
STEAP4	negbinomial.size	2.1087e-20	1.14289e-19	OK	TRUE
DSEL	negbinomial.size	2.56809e-20	1.38932e-19	OK	TRUE
PTGIS	negbinomial.size	2.5755e-20	1.39077e-19	OK	TRUE
PLEKHA5	negbinomial.size	2.8519e-20	1.5372e-19	OK	TRUE
CXXC5	negbinomial.size	5.00032e-20	2.6903e-19	OK	TRUE
MTRNR2L8	negbinomial.size	5.9145e-20	3.17635e-19	OK	TRUE
SLC2A5	negbinomial.size	6.04183e-20	3.23882e-19	OK	TRUE
AHI1	negbinomial.size	9.03536e-20	4.83474e-19	OK	TRUE
NKTR	negbinomial.size	9.23827e-20	4.93434e-19	OK	TRUE
TRIB1	negbinomial.size	1.02399e-19	5.45942e-19	OK	TRUE
ZNF292	negbinomial.size	1.06218e-19	5.65278e-19	OK	TRUE
TNFRSF11B	negbinomial.size	1.1147e-19	5.92161e-19	OK	TRUE
MYO9A	negbinomial.size	1.13258e-19	6.00572e-19	OK	TRUE
BHLHE41	negbinomial.size	1.23349e-19	6.52905e-19	OK	TRUE
AC084871.2	negbinomial.size	1.38769e-19	7.33211e-19	OK	TRUE
ABI3BP	negbinomial.size	1.45476e-19	7.67271e-19	OK	TRUE
MSRB3	negbinomial.size	1.6439e-19	8.65473e-19	OK	TRUE
GBP5	negbinomial.size	1.76674e-19	9.28487e-19	OK	TRUE
MIS18BP1	negbinomial.size	2.07018e-19	1.08602e-18	OK	TRUE
PPFIBP1	negbinomial.size	2.16918e-19	1.13592e-18	OK	TRUE
PPM1K	negbinomial.size	2.26015e-19	1.18146e-18	OK	TRUE
AFDN	negbinomial.size	2.27856e-19	1.18897e-18	OK	TRUE
FARP1	negbinomial.size	2.47998e-19	1.29178e-18	OK	TRUE
XBP1	negbinomial.size	2.54546e-19	1.32355e-18	OK	TRUE
HS3ST1	negbinomial.size	2.60253e-19	1.35084e-18	OK	TRUE
KRT17	negbinomial.size	2.77326e-19	1.43692e-18	OK	TRUE
OFD1	negbinomial.size	2.81397e-19	1.45545e-18	OK	TRUE
FRZB	negbinomial.size	3.16075e-19	1.63194e-18	OK	TRUE
MYEF2	negbinomial.size	3.63868e-19	1.87542e-18	OK	TRUE
ANKRD36	negbinomial.size	3.79239e-19	1.95123e-18	OK	TRUE
CXCL5	negbinomial.size	4.60068e-19	2.36296e-18	OK	TRUE
ESAM	negbinomial.size	5.61214e-19	2.87745e-18	OK	TRUE
PRELP	negbinomial.size	5.84595e-19	2.99211e-18	OK	TRUE
CSF1R	negbinomial.size	5.94439e-19	3.03721e-18	OK	TRUE
MXRA8	negbinomial.size	6.28689e-19	3.20664e-18	OK	TRUE
NRARP	negbinomial.size	6.39942e-19	3.25839e-18	OK	TRUE
FOLR2	negbinomial.size	6.44463e-19	3.27574e-18	OK	TRUE
GADD45A	negbinomial.size	6.48216e-19	3.28914e-18	OK	TRUE
VMP1	negbinomial.size	6.94373e-19	3.51728e-18	OK	TRUE
FSTL1	negbinomial.size	7.15034e-19	3.61571e-18	OK	TRUE
RHOBTB3	negbinomial.size	8.06421e-19	4.07083e-18	OK	TRUE
MXRA7	negbinomial.size	8.22923e-19	4.14703e-18	OK	TRUE
RAB7B	negbinomial.size	8.85025e-19	4.45236e-18	OK	TRUE
PPIC	negbinomial.size	1.09603e-18	5.50446e-18	OK	TRUE
TMEM204	negbinomial.size	1.10047e-18	5.51736e-18	OK	TRUE
LRRK2	negbinomial.size	1.44678e-18	7.24128e-18	OK	TRUE
SMOC2	negbinomial.size	1.45644e-18	7.27724e-18	OK	TRUE
TFRC	negbinomial.size	1.58608e-18	7.91159e-18	OK	TRUE
TNFAIP2	negbinomial.size	1.76975e-18	8.81281e-18	OK	TRUE
RBPMS	negbinomial.size	1.85409e-18	9.21718e-18	OK	TRUE
IGHA2	negbinomial.size	2.44549e-18	1.21367e-17	OK	TRUE
ZMAT1	negbinomial.size	2.58288e-18	1.2797e-17	OK	TRUE
AKAP6	negbinomial.size	2.89997e-18	1.43439e-17	OK	TRUE
DEPP1	negbinomial.size	3.17024e-18	1.5629e-17	OK	TRUE
PER3	negbinomial.size	3.17041e-18	1.5629e-17	OK	TRUE
KANK2	negbinomial.size	3.34656e-18	1.64698e-17	OK	TRUE
CCDC14	negbinomial.size	3.79286e-18	1.8635e-17	OK	TRUE
FBLIM1	negbinomial.size	3.82512e-18	1.87622e-17	OK	TRUE
HDGFL3	negbinomial.size	4.00179e-18	1.95961e-17	OK	TRUE
F3	negbinomial.size	4.28344e-18	2.09405e-17	OK	TRUE
SOX4	negbinomial.size	4.5621e-18	2.22658e-17	OK	TRUE
ENPP1	negbinomial.size	4.61812e-18	2.25019e-17	OK	TRUE
IFIT3	negbinomial.size	4.82948e-18	2.34928e-17	OK	TRUE
ADGRL4	negbinomial.size	5.23097e-18	2.54039e-17	OK	TRUE
RALGAPA1	negbinomial.size	5.49747e-18	2.66541e-17	OK	TRUE
MEG3	negbinomial.size	5.66546e-18	2.74234e-17	OK	TRUE
ABCA8	negbinomial.size	5.79499e-18	2.80044e-17	OK	TRUE
TNS1	negbinomial.size	6.2568e-18	3.01865e-17	OK	TRUE
ZMAT3	negbinomial.size	6.73622e-18	3.24463e-17	OK	TRUE
CCND1	negbinomial.size	7.69002e-18	3.69799e-17	OK	TRUE
PIK3R1	negbinomial.size	8.66926e-18	4.16209e-17	OK	TRUE
POU2F2	negbinomial.size	1.00574e-17	4.82069e-17	OK	TRUE
IGLV2-14	negbinomial.size	1.06957e-17	5.11828e-17	OK	TRUE
MFAP5	negbinomial.size	1.10419e-17	5.27537e-17	OK	TRUE
GPR155	negbinomial.size	1.11581e-17	5.32226e-17	OK	TRUE
ANGPT2	negbinomial.size	1.15756e-17	5.51244e-17	OK	TRUE
CORO1A	negbinomial.size	1.16727e-17	5.5497e-17	OK	TRUE
CYYR1	negbinomial.size	1.50403e-17	7.13931e-17	OK	TRUE
SYNPO	negbinomial.size	1.51997e-17	7.20334e-17	OK	TRUE
WISP2	negbinomial.size	1.56852e-17	7.42146e-17	OK	TRUE
CWF19L2	negbinomial.size	1.70229e-17	8.04146e-17	OK	TRUE
CDC42BPA	negbinomial.size	1.75136e-17	8.26002e-17	OK	TRUE
RBP7	negbinomial.size	1.93604e-17	9.11641e-17	OK	TRUE
FBLN5	negbinomial.size	2.19228e-17	1.03065e-16	OK	TRUE
TGFBR3	negbinomial.size	2.44338e-17	1.14687e-16	OK	TRUE
HEG1	negbinomial.size	2.62331e-17	1.22917e-16	OK	TRUE
ENAH	negbinomial.size	2.62707e-17	1.22917e-16	OK	TRUE
NOV	negbinomial.size	2.96715e-17	1.38608e-16	OK	TRUE
GRASP	negbinomial.size	3.07017e-17	1.43194e-16	OK	TRUE
RAB13	negbinomial.size	3.15951e-17	1.47127e-16	OK	TRUE
MRC1	negbinomial.size	3.17983e-17	1.47607e-16	OK	TRUE
TGFBI	negbinomial.size	3.17625e-17	1.47607e-16	OK	TRUE
ICAM1	negbinomial.size	3.29711e-17	1.52809e-16	OK	TRUE
MAFB	negbinomial.size	3.33358e-17	1.54257e-16	OK	TRUE
PELI1	negbinomial.size	3.35804e-17	1.55144e-16	OK	TRUE
CCL20	negbinomial.size	3.3959e-17	1.56648e-16	OK	TRUE
PLTP	negbinomial.size	3.46016e-17	1.59362e-16	OK	TRUE
MYO1D	negbinomial.size	3.73175e-17	1.71602e-16	OK	TRUE
PPARG	negbinomial.size	3.81747e-17	1.7527e-16	OK	TRUE
SORBS1	negbinomial.size	3.95417e-17	1.81264e-16	OK	TRUE
THBS2	negbinomial.size	3.98274e-17	1.82289e-16	OK	TRUE
OLFML3	negbinomial.size	4.48701e-17	2.05051e-16	OK	TRUE
CTTN	negbinomial.size	4.57876e-17	2.08919e-16	OK	TRUE
INHBA	negbinomial.size	5.3673e-17	2.44519e-16	OK	TRUE
DYNC2H1	negbinomial.size	6.71365e-17	3.05383e-16	OK	TRUE
ZNF385D	negbinomial.size	7.38839e-17	3.35556e-16	OK	TRUE
GOLGB1	negbinomial.size	7.53877e-17	3.41858e-16	OK	TRUE
CYBB	negbinomial.size	1.02015e-16	4.61891e-16	OK	TRUE
ALPK3	negbinomial.size	1.09159e-16	4.93478e-16	OK	TRUE
DKK3	negbinomial.size	1.09836e-16	4.9578e-16	OK	TRUE
GOLIM4	negbinomial.size	1.11972e-16	5.04647e-16	OK	TRUE
NFKBIA	negbinomial.size	1.17628e-16	5.29324e-16	OK	TRUE
GCH1	negbinomial.size	1.23308e-16	5.54041e-16	OK	TRUE
NFIX	negbinomial.size	1.41594e-16	6.35231e-16	OK	TRUE
FGF7	negbinomial.size	1.42183e-16	6.369e-16	OK	TRUE
THBD	negbinomial.size	1.49678e-16	6.69458e-16	OK	TRUE
SMCHD1	negbinomial.size	1.5041e-16	6.7171e-16	OK	TRUE
FERMT2	negbinomial.size	1.68458e-16	7.51171e-16	OK	TRUE
BNIP3L	negbinomial.size	1.68828e-16	7.51678e-16	OK	TRUE
CAVIN3	negbinomial.size	1.82082e-16	8.09469e-16	OK	TRUE
CTSC	negbinomial.size	1.86279e-16	8.26877e-16	OK	TRUE
VCL	negbinomial.size	2.22969e-16	9.88249e-16	OK	TRUE
SFRP4	negbinomial.size	2.49079e-16	1.10231e-15	OK	TRUE
C1QTNF1	negbinomial.size	2.69529e-16	1.18959e-15	OK	TRUE
ITGA4	negbinomial.size	2.69609e-16	1.18959e-15	OK	TRUE
KLF6	negbinomial.size	2.77894e-16	1.22431e-15	OK	TRUE
SOCS1	negbinomial.size	3.1801e-16	1.39896e-15	OK	TRUE
IGLV3-1	negbinomial.size	3.40477e-16	1.49441e-15	OK	TRUE
CTTNBP2	negbinomial.size	3.40724e-16	1.49441e-15	OK	TRUE
KLF4	negbinomial.size	3.51159e-16	1.53789e-15	OK	TRUE
FBXO32	negbinomial.size	3.64123e-16	1.5923e-15	OK	TRUE
TGFB1I1	negbinomial.size	3.81111e-16	1.66411e-15	OK	TRUE
ITGAX	negbinomial.size	3.92729e-16	1.7123e-15	OK	TRUE
AHNAK	negbinomial.size	4.45272e-16	1.93852e-15	OK	TRUE
TIFA	negbinomial.size	4.7502e-16	2.06497e-15	OK	TRUE
RBMS3	negbinomial.size	5.21603e-16	2.26413e-15	OK	TRUE
TNRC6A	negbinomial.size	5.64688e-16	2.44754e-15	OK	TRUE
GULP1	negbinomial.size	6.23835e-16	2.69992e-15	OK	TRUE
CNKSR3	negbinomial.size	7.64625e-16	3.30439e-15	OK	TRUE
TRIM56	negbinomial.size	7.75839e-16	3.34794e-15	OK	TRUE
WWTR1	negbinomial.size	8.13841e-16	3.50678e-15	OK	TRUE
S100A13	negbinomial.size	8.37776e-16	3.60464e-15	OK	TRUE
SELL	negbinomial.size	8.46995e-16	3.63899e-15	OK	TRUE
DPYSL3	negbinomial.size	9.58863e-16	4.11361e-15	OK	TRUE
CDC42EP5	negbinomial.size	1.07925e-15	4.62332e-15	OK	TRUE
TNFRSF17	negbinomial.size	1.31679e-15	5.63274e-15	OK	TRUE
TNFRSF1B	negbinomial.size	1.52197e-15	6.50097e-15	OK	TRUE
FGD2	negbinomial.size	1.53196e-15	6.53416e-15	OK	TRUE
CRYBG1	negbinomial.size	1.61208e-15	6.86592e-15	OK	TRUE
PDGFRA	negbinomial.size	1.61853e-15	6.88343e-15	OK	TRUE
EBF1	negbinomial.size	1.64749e-15	6.99648e-15	OK	TRUE
LOXL1	negbinomial.size	1.80357e-15	7.64826e-15	OK	TRUE
SERPINE1	negbinomial.size	1.94032e-15	8.21635e-15	OK	TRUE
TFDP2	negbinomial.size	2.03275e-15	8.59536e-15	OK	TRUE
S100A16	negbinomial.size	2.24304e-15	9.47097e-15	OK	TRUE
LIPA	negbinomial.size	2.24862e-15	9.48095e-15	OK	TRUE
ALDH1A1	negbinomial.size	2.33597e-15	9.83513e-15	OK	TRUE
EPHX1	negbinomial.size	2.57006e-15	1.08053e-14	OK	TRUE
EPS8	negbinomial.size	2.74829e-15	1.15381e-14	OK	TRUE
RFLNB	negbinomial.size	2.9257e-15	1.22654e-14	OK	TRUE
TMEM47	negbinomial.size	3.16278e-15	1.32405e-14	OK	TRUE
NAV2	negbinomial.size	3.39881e-15	1.42084e-14	OK	TRUE
SELENBP1	negbinomial.size	3.54574e-15	1.48016e-14	OK	TRUE
SPEG	negbinomial.size	3.56731e-15	1.48705e-14	OK	TRUE
CPLANE1	negbinomial.size	4.56183e-15	1.89894e-14	OK	TRUE
ASPN	negbinomial.size	4.87808e-15	2.02771e-14	OK	TRUE
ATP2B4	negbinomial.size	5.08321e-15	2.11e-14	OK	TRUE
MGST1	negbinomial.size	5.12851e-15	2.12581e-14	OK	TRUE
OLFM1	negbinomial.size	5.39959e-15	2.23502e-14	OK	TRUE
ZKSCAN1	negbinomial.size	5.67666e-15	2.34641e-14	OK	TRUE
DNM1	negbinomial.size	5.88175e-15	2.42777e-14	OK	TRUE
ARID5B	negbinomial.size	5.9111e-15	2.43646e-14	OK	TRUE
LMO7	negbinomial.size	6.10178e-15	2.51154e-14	OK	TRUE
AKR1C2	negbinomial.size	6.11732e-15	2.51442e-14	OK	TRUE
ACKR3	negbinomial.size	7.25943e-15	2.97971e-14	OK	TRUE
MGLL	negbinomial.size	7.54965e-15	3.09452e-14	OK	TRUE
FAM129A	negbinomial.size	7.63337e-15	3.12448e-14	OK	TRUE
CNTNAP3B	negbinomial.size	7.78031e-15	3.1802e-14	OK	TRUE
IL10	negbinomial.size	8.04048e-15	3.28199e-14	OK	TRUE
ASAP2	negbinomial.size	9.09964e-15	3.70917e-14	OK	TRUE
AC020656.1	negbinomial.size	9.83299e-15	4.00256e-14	OK	TRUE
NFATC2	negbinomial.size	1.0495e-14	4.26614e-14	OK	TRUE
RNPC3	negbinomial.size	1.09688e-14	4.45258e-14	OK	TRUE
COL21A1	negbinomial.size	1.11593e-14	4.52367e-14	OK	TRUE
OMD	negbinomial.size	1.12002e-14	4.534e-14	OK	TRUE
RAB42	negbinomial.size	1.18005e-14	4.77046e-14	OK	TRUE
MT1X	negbinomial.size	1.27087e-14	5.13056e-14	OK	TRUE
C1QC	negbinomial.size	1.48214e-14	5.97525e-14	OK	TRUE
PRDM1	negbinomial.size	1.51162e-14	6.08579e-14	OK	TRUE
MMRN1	negbinomial.size	1.65829e-14	6.66713e-14	OK	TRUE
DUSP2	negbinomial.size	1.68636e-14	6.77074e-14	OK	TRUE
NCF1	negbinomial.size	1.81091e-14	7.26091e-14	OK	TRUE
ANKH	negbinomial.size	1.85348e-14	7.42147e-14	OK	TRUE
SYNM	negbinomial.size	1.90864e-14	7.63198e-14	OK	TRUE
MIR29B2CHG	negbinomial.size	1.9656e-14	7.84908e-14	OK	TRUE
POLR2J3.1	negbinomial.size	2.00463e-14	7.99405e-14	OK	TRUE
FRY	negbinomial.size	2.08714e-14	8.31186e-14	OK	TRUE
EPAS1	negbinomial.size	2.30556e-14	9.16928e-14	OK	TRUE
STXBP2	negbinomial.size	2.37967e-14	9.45124e-14	OK	TRUE
MIR99AHG	negbinomial.size	2.64964e-14	1.05093e-13	OK	TRUE
TJP1	negbinomial.size	3.09545e-14	1.2261e-13	OK	TRUE
CD320	negbinomial.size	3.39663e-14	1.34358e-13	OK	TRUE
ZNF37A	negbinomial.size	3.95611e-14	1.5628e-13	OK	TRUE
AR	negbinomial.size	4.01081e-14	1.58228e-13	OK	TRUE
ABI3	negbinomial.size	4.41789e-14	1.74054e-13	OK	TRUE
TMSB4X	negbinomial.size	5.71915e-14	2.2502e-13	OK	TRUE
RCAN1	negbinomial.size	6.87761e-14	2.70238e-13	OK	TRUE
C7	negbinomial.size	6.93331e-14	2.72063e-13	OK	TRUE
FAM167B	negbinomial.size	7.16505e-14	2.80782e-13	OK	TRUE
COL5A2	negbinomial.size	7.84054e-14	3.06845e-13	OK	TRUE
FAM110D	negbinomial.size	9.34765e-14	3.65341e-13	OK	TRUE
RAPGEF5	negbinomial.size	1.00779e-13	3.93357e-13	OK	TRUE
STARD9	negbinomial.size	1.03847e-13	4.04796e-13	OK	TRUE
JAKMIP2	negbinomial.size	1.06279e-13	4.1373e-13	OK	TRUE
C2orf40	negbinomial.size	1.07306e-13	4.17175e-13	OK	TRUE
C3AR1	negbinomial.size	1.1175e-13	4.33878e-13	OK	TRUE
NHS	negbinomial.size	1.24268e-13	4.81846e-13	OK	TRUE
CXCL2	negbinomial.size	1.28279e-13	4.96745e-13	OK	TRUE
NCKAP1	negbinomial.size	1.3657e-13	5.28153e-13	OK	TRUE
TENT5A	negbinomial.size	1.54967e-13	5.98512e-13	OK	TRUE
DDR2	negbinomial.size	1.56329e-13	6.02984e-13	OK	TRUE
UAP1	negbinomial.size	1.57699e-13	6.07473e-13	OK	TRUE
SAMD9L	negbinomial.size	1.62045e-13	6.23396e-13	OK	TRUE
FBLN2	negbinomial.size	1.7081e-13	6.56259e-13	OK	TRUE
LDB2	negbinomial.size	1.91153e-13	7.3346e-13	OK	TRUE
UPP1	negbinomial.size	1.98262e-13	7.59746e-13	OK	TRUE
PARP14	negbinomial.size	2.16633e-13	8.29065e-13	OK	TRUE
FEZ1	negbinomial.size	2.58103e-13	9.86491e-13	OK	TRUE
IRF8	negbinomial.size	2.69157e-13	1.02741e-12	OK	TRUE
FSTL3	negbinomial.size	2.7038e-13	1.03073e-12	OK	TRUE
CEP126	negbinomial.size	2.93751e-13	1.11838e-12	OK	TRUE
FZD4	negbinomial.size	3.16892e-13	1.20493e-12	OK	TRUE
SLIT2	negbinomial.size	3.18213e-13	1.20839e-12	OK	TRUE
LINC01480	negbinomial.size	3.32632e-13	1.26151e-12	OK	TRUE
AKR1C3	negbinomial.size	3.83801e-13	1.4537e-12	OK	TRUE
IFRD1	negbinomial.size	3.90654e-13	1.47776e-12	OK	TRUE
ROBO4	negbinomial.size	3.93446e-13	1.48641e-12	OK	TRUE
CYTIP	negbinomial.size	4.13321e-13	1.55949e-12	OK	TRUE
PDGFC	negbinomial.size	4.29539e-13	1.61861e-12	OK	TRUE
PLA2G2A	negbinomial.size	5.32624e-13	2.00449e-12	OK	TRUE
PLA2R1	negbinomial.size	5.68711e-13	2.13757e-12	OK	TRUE
RUNX1T1	negbinomial.size	5.8912e-13	2.21146e-12	OK	TRUE
CCDC3	negbinomial.size	6.05528e-13	2.27015e-12	OK	TRUE
HGF	negbinomial.size	6.57385e-13	2.46143e-12	OK	TRUE
TNC	negbinomial.size	6.68961e-13	2.50159e-12	OK	TRUE
CDH11	negbinomial.size	6.79854e-13	2.5391e-12	OK	TRUE
TMEM176B	negbinomial.size	6.89755e-13	2.57281e-12	OK	TRUE
MT1F	negbinomial.size	6.92352e-13	2.57923e-12	OK	TRUE
ARL4C	negbinomial.size	7.04913e-13	2.6227e-12	OK	TRUE
MSX1	negbinomial.size	7.54925e-13	2.80523e-12	OK	TRUE
NRIP3	negbinomial.size	7.82432e-13	2.90378e-12	OK	TRUE
CDKN1A	negbinomial.size	8.3497e-13	3.09486e-12	OK	TRUE
GPCPD1	negbinomial.size	8.75676e-13	3.24165e-12	OK	TRUE
ABLIM1	negbinomial.size	9.37119e-13	3.46475e-12	OK	TRUE
TNF	negbinomial.size	9.5014e-13	3.50848e-12	OK	TRUE
FOLR3	negbinomial.size	1.07937e-12	3.9807e-12	OK	TRUE
FAM20C	negbinomial.size	1.10497e-12	4.07001e-12	OK	TRUE
CCL19	negbinomial.size	1.16228e-12	4.27574e-12	OK	TRUE
TPT1	negbinomial.size	1.17396e-12	4.31332e-12	OK	TRUE
RETN	negbinomial.size	1.214e-12	4.45488e-12	OK	TRUE
TESC	negbinomial.size	1.26563e-12	4.63853e-12	OK	TRUE
TSPYL2	negbinomial.size	1.33087e-12	4.87156e-12	OK	TRUE
CEP112	negbinomial.size	1.35066e-12	4.93787e-12	OK	TRUE
FCGR2A	negbinomial.size	1.39032e-12	5.07657e-12	OK	TRUE
ECM2	negbinomial.size	1.41042e-12	5.14358e-12	OK	TRUE
NDUFA4L2	negbinomial.size	1.46623e-12	5.34048e-12	OK	TRUE
PLSCR4	negbinomial.size	1.47072e-12	5.35021e-12	OK	TRUE
KANK3	negbinomial.size	1.48928e-12	5.41106e-12	OK	TRUE
DHRS9	negbinomial.size	1.63108e-12	5.91896e-12	OK	TRUE
ID4	negbinomial.size	1.7207e-12	6.23648e-12	OK	TRUE
ISG20	negbinomial.size	2.02315e-12	7.32366e-12	OK	TRUE
PLEKHH2	negbinomial.size	2.02664e-12	7.32727e-12	OK	TRUE
HYAL2	negbinomial.size	2.32143e-12	8.38278e-12	OK	TRUE
NOSTRIN	negbinomial.size	2.45011e-12	8.82749e-12	OK	TRUE
MMRN2	negbinomial.size	2.45058e-12	8.82749e-12	OK	TRUE
CLEC10A	negbinomial.size	2.6966e-12	9.70183e-12	OK	TRUE
RHOU	negbinomial.size	2.72038e-12	9.77543e-12	OK	TRUE
GLRX	negbinomial.size	2.74984e-12	9.86925e-12	OK	TRUE
CD69	negbinomial.size	2.92403e-12	1.04816e-11	OK	TRUE
LIMD2	negbinomial.size	3.01239e-12	1.07852e-11	OK	TRUE
GNLY	negbinomial.size	3.03709e-12	1.08605e-11	OK	TRUE
DUSP5	negbinomial.size	3.13169e-12	1.11852e-11	OK	TRUE
OTOA	negbinomial.size	3.44466e-12	1.2288e-11	OK	TRUE
NPIPB5	negbinomial.size	3.58823e-12	1.27847e-11	OK	TRUE
LRRC17	negbinomial.size	3.61217e-12	1.28544e-11	OK	TRUE
BCAT1	negbinomial.size	3.81872e-12	1.3573e-11	OK	TRUE
GOLGA8A	negbinomial.size	4.12431e-12	1.46415e-11	OK	TRUE
CPVL	negbinomial.size	4.15768e-12	1.47422e-11	OK	TRUE
LBH	negbinomial.size	4.30127e-12	1.5233e-11	OK	TRUE
CLEC2B	negbinomial.size	4.43156e-12	1.56756e-11	OK	TRUE
PHLDB2	negbinomial.size	4.52123e-12	1.59736e-11	OK	TRUE
CXCL13	negbinomial.size	4.56121e-12	1.60955e-11	OK	TRUE
ZNF703	negbinomial.size	4.60655e-12	1.6236e-11	OK	TRUE
DAB2	negbinomial.size	5.14494e-12	1.81119e-11	OK	TRUE
CD74	negbinomial.size	5.42385e-12	1.90709e-11	OK	TRUE
ITGA11	negbinomial.size	5.4697e-12	1.91942e-11	OK	TRUE
NBEA	negbinomial.size	5.47195e-12	1.91942e-11	OK	TRUE
RGS18	negbinomial.size	6.28079e-12	2.20052e-11	OK	TRUE
NTRK3	negbinomial.size	6.38516e-12	2.23177e-11	OK	TRUE
TXN	negbinomial.size	6.37998e-12	2.23177e-11	OK	TRUE
TMEM154	negbinomial.size	6.45752e-12	2.25439e-11	OK	TRUE
EPN2	negbinomial.size	6.51462e-12	2.27163e-11	OK	TRUE
HLA-DMB	negbinomial.size	7.2898e-12	2.53892e-11	OK	TRUE
PTGS2	negbinomial.size	7.78925e-12	2.70967e-11	OK	TRUE
DSTN	negbinomial.size	7.9456e-12	2.76079e-11	OK	TRUE
FAM214A	negbinomial.size	8.38652e-12	2.91056e-11	OK	TRUE
VWA1	negbinomial.size	8.55592e-12	2.96585e-11	OK	TRUE
RASD1	negbinomial.size	8.69143e-12	3.00928e-11	OK	TRUE
FOXC2	negbinomial.size	8.82384e-12	3.05153e-11	OK	TRUE
CYTL1	negbinomial.size	9.26558e-12	3.20054e-11	OK	TRUE
CCDC102B	negbinomial.size	9.32569e-12	3.21753e-11	OK	TRUE
PDE3A	negbinomial.size	9.50176e-12	3.27443e-11	OK	TRUE
CCND2	negbinomial.size	1.04008e-11	3.58006e-11	OK	TRUE
AC020916.1	negbinomial.size	1.21087e-11	4.16307e-11	OK	TRUE
CP	negbinomial.size	1.23152e-11	4.22914e-11	OK	TRUE
ABCA10	negbinomial.size	1.38375e-11	4.74635e-11	OK	TRUE
SH3PXD2A	negbinomial.size	1.44252e-11	4.94219e-11	OK	TRUE
BRCA2	negbinomial.size	1.54591e-11	5.29025e-11	OK	TRUE
CD82	negbinomial.size	1.56963e-11	5.36519e-11	OK	TRUE
TDP2	negbinomial.size	1.57886e-11	5.39046e-11	OK	TRUE
NES	negbinomial.size	1.59192e-11	5.42877e-11	OK	TRUE
LAMC1	negbinomial.size	1.60149e-11	5.45507e-11	OK	TRUE
SCN1B	negbinomial.size	1.71698e-11	5.84169e-11	OK	TRUE
IGSF6	negbinomial.size	1.76922e-11	6.01247e-11	OK	TRUE
ANKRD26	negbinomial.size	1.84065e-11	6.24804e-11	OK	TRUE
CSGALNACT1	negbinomial.size	1.91916e-11	6.50703e-11	OK	TRUE
CD79A	negbinomial.size	1.92906e-11	6.53304e-11	OK	TRUE
EEF1A1	negbinomial.size	2.14483e-11	7.25545e-11	OK	TRUE
PTPRG	negbinomial.size	2.15211e-11	7.26338e-11	OK	TRUE
CYSTM1	negbinomial.size	2.15143e-11	7.26338e-11	OK	TRUE
CX3CL1	negbinomial.size	2.17734e-11	7.34009e-11	OK	TRUE
SORBS2	negbinomial.size	2.35271e-11	7.92221e-11	OK	TRUE
TWIST1	negbinomial.size	2.51749e-11	8.46666e-11	OK	TRUE
ACSL1	negbinomial.size	2.52015e-11	8.46666e-11	OK	TRUE
SIGLEC10	negbinomial.size	2.52947e-11	8.48828e-11	OK	TRUE
IL7R	negbinomial.size	2.65444e-11	8.89751e-11	OK	TRUE
PBX1	negbinomial.size	2.92153e-11	9.78164e-11	OK	TRUE
COL5A1	negbinomial.size	2.96262e-11	9.90795e-11	OK	TRUE
F13A1	negbinomial.size	3.06305e-11	1.02322e-10	OK	TRUE
PERP	negbinomial.size	3.25205e-11	1.08512e-10	OK	TRUE
GARNL3	negbinomial.size	3.28828e-11	1.09597e-10	OK	TRUE
PCDH9	negbinomial.size	4.03987e-11	1.34495e-10	OK	TRUE
EIF4A3	negbinomial.size	4.08179e-11	1.35737e-10	OK	TRUE
GRIA2	negbinomial.size	4.27545e-11	1.42016e-10	OK	TRUE
AC005261.1	negbinomial.size	4.83267e-11	1.60344e-10	OK	TRUE
HMGB3	negbinomial.size	5.02327e-11	1.66481e-10	OK	TRUE
GJA1	negbinomial.size	5.07285e-11	1.67935e-10	OK	TRUE
SCD	negbinomial.size	5.10004e-11	1.68645e-10	OK	TRUE
CD55	negbinomial.size	5.4387e-11	1.79642e-10	OK	TRUE
IRAK3	negbinomial.size	5.79054e-11	1.91049e-10	OK	TRUE
AREG	negbinomial.size	5.86604e-11	1.93323e-10	OK	TRUE
CXorf36	negbinomial.size	6.09932e-11	2.00786e-10	OK	TRUE
GPC6	negbinomial.size	6.33438e-11	2.08291e-10	OK	TRUE
PIK3IP1	negbinomial.size	6.47822e-11	2.12784e-10	OK	TRUE
EZR	negbinomial.size	6.89615e-11	2.26258e-10	OK	TRUE
UGCG	negbinomial.size	7.05074e-11	2.31073e-10	OK	TRUE
CEP290	negbinomial.size	7.0669e-11	2.31345e-10	OK	TRUE
GTF2B	negbinomial.size	8.92247e-11	2.91765e-10	OK	TRUE
PSME2	negbinomial.size	9.95624e-11	3.25208e-10	OK	TRUE
IER3	negbinomial.size	1.00359e-10	3.27446e-10	OK	TRUE
SPNS2	negbinomial.size	1.07623e-10	3.50759e-10	OK	TRUE
HDAC9	negbinomial.size	1.08773e-10	3.53723e-10	OK	TRUE
PCSK7	negbinomial.size	1.08767e-10	3.53723e-10	OK	TRUE
WTIP	negbinomial.size	1.10653e-10	3.59439e-10	OK	TRUE
MYC	negbinomial.size	1.11892e-10	3.63062e-10	OK	TRUE
PDK4	negbinomial.size	1.14071e-10	3.69725e-10	OK	TRUE
CCL13	negbinomial.size	1.14595e-10	3.71017e-10	OK	TRUE
NLRP3	negbinomial.size	1.15576e-10	3.7378e-10	OK	TRUE
ADAMTS9	negbinomial.size	1.19409e-10	3.85753e-10	OK	TRUE
OPTN	negbinomial.size	1.20925e-10	3.90221e-10	OK	TRUE
ZEB1	negbinomial.size	1.23975e-10	3.99627e-10	OK	TRUE
DPT	negbinomial.size	1.30073e-10	4.18824e-10	OK	TRUE
ITPR2	negbinomial.size	1.3111e-10	4.21702e-10	OK	TRUE
SCARA3	negbinomial.size	1.31891e-10	4.23752e-10	OK	TRUE
RIPOR2	negbinomial.size	1.32877e-10	4.26451e-10	OK	TRUE
AP1S2	negbinomial.size	1.33782e-10	4.2889e-10	OK	TRUE
PPA1	negbinomial.size	1.41814e-10	4.54144e-10	OK	TRUE
TEAD1	negbinomial.size	1.45821e-10	4.6647e-10	OK	TRUE
TMOD1	negbinomial.size	1.46706e-10	4.68789e-10	OK	TRUE
ERG	negbinomial.size	1.63385e-10	5.21522e-10	OK	TRUE
RHOH	negbinomial.size	1.84572e-10	5.88509e-10	OK	TRUE
FPR3	negbinomial.size	1.8568e-10	5.91401e-10	OK	TRUE
CFI	negbinomial.size	1.86978e-10	5.94892e-10	OK	TRUE
SLC38A1	negbinomial.size	1.91656e-10	6.09118e-10	OK	TRUE
MAFF	negbinomial.size	2.02339e-10	6.42377e-10	OK	TRUE
PDGFD	negbinomial.size	2.04981e-10	6.50063e-10	OK	TRUE
HLA-DRB5	negbinomial.size	2.13113e-10	6.75127e-10	OK	TRUE
SRPX	negbinomial.size	2.21131e-10	6.99773e-10	OK	TRUE
TMEM98	negbinomial.size	2.34151e-10	7.40178e-10	OK	TRUE
GOLGA4	negbinomial.size	2.41628e-10	7.62994e-10	OK	TRUE
LRRCC1	negbinomial.size	2.43765e-10	7.68917e-10	OK	TRUE
ABHD5	negbinomial.size	2.46095e-10	7.75438e-10	OK	TRUE
INMT	negbinomial.size	2.51862e-10	7.92758e-10	OK	TRUE
AC025164.1	negbinomial.size	2.58803e-10	8.13737e-10	OK	TRUE
NABP1	negbinomial.size	3.09842e-10	9.73174e-10	OK	TRUE
APOL6	negbinomial.size	3.18942e-10	1.00069e-09	OK	TRUE
CTSK	negbinomial.size	3.19898e-10	1.00262e-09	OK	TRUE
FADS3	negbinomial.size	3.40759e-10	1.06687e-09	OK	TRUE
RASSF9	negbinomial.size	3.75181e-10	1.17339e-09	OK	TRUE
TGM2	negbinomial.size	3.87878e-10	1.21053e-09	OK	TRUE
2021-03-01	negbinomial.size	3.87611e-10	1.21053e-09	OK	TRUE
SESN1	negbinomial.size	4.06364e-10	1.26687e-09	OK	TRUE
LEPR	negbinomial.size	4.35944e-10	1.35766e-09	OK	TRUE
PTGER2	negbinomial.size	4.4048e-10	1.37033e-09	OK	TRUE
XAF1	negbinomial.size	4.43712e-10	1.37893e-09	OK	TRUE
ADM5	negbinomial.size	4.49633e-10	1.39585e-09	OK	TRUE
ADAM8	negbinomial.size	4.51922e-10	1.40148e-09	OK	TRUE
SNED1	negbinomial.size	4.61348e-10	1.42921e-09	OK	TRUE
DIP2C	negbinomial.size	4.82792e-10	1.49407e-09	OK	TRUE
MALL	negbinomial.size	4.8801e-10	1.50863e-09	OK	TRUE
NOVA1	negbinomial.size	4.98127e-10	1.53829e-09	OK	TRUE
ELL2	negbinomial.size	5.17487e-10	1.59571e-09	OK	TRUE
DDX3Y	negbinomial.size	5.17807e-10	1.59571e-09	OK	TRUE
TTN	negbinomial.size	5.41526e-10	1.66706e-09	OK	TRUE
PSTPIP2	negbinomial.size	5.46406e-10	1.68033e-09	OK	TRUE
FN3K	negbinomial.size	5.5782e-10	1.71364e-09	OK	TRUE
SLIT3	negbinomial.size	5.62805e-10	1.72715e-09	OK	TRUE
TMTC1	negbinomial.size	5.6961e-10	1.74621e-09	OK	TRUE
CBR3	negbinomial.size	5.92683e-10	1.81505e-09	OK	TRUE
PI16	negbinomial.size	6.17788e-10	1.88997e-09	OK	TRUE
LDOC1	negbinomial.size	6.19912e-10	1.8945e-09	OK	TRUE
HSP90B1	negbinomial.size	6.252e-10	1.90868e-09	OK	TRUE
SLA	negbinomial.size	6.63827e-10	2.0245e-09	OK	TRUE
YES1	negbinomial.size	7.03488e-10	2.14324e-09	OK	TRUE
NPR1	negbinomial.size	7.72655e-10	2.35153e-09	OK	TRUE
NAV1	negbinomial.size	7.82624e-10	2.3794e-09	OK	TRUE
CREBRF	negbinomial.size	7.88635e-10	2.3952e-09	OK	TRUE
RCAN2	negbinomial.size	7.92756e-10	2.40524e-09	OK	TRUE
CDA	negbinomial.size	8.25733e-10	2.50271e-09	OK	TRUE
GPR146	negbinomial.size	9.04513e-10	2.73866e-09	OK	TRUE
SIGLEC1	negbinomial.size	9.29964e-10	2.81283e-09	OK	TRUE
ROBO1	negbinomial.size	9.31567e-10	2.81478e-09	OK	TRUE
PECAM1	negbinomial.size	1.01441e-09	3.06197e-09	OK	TRUE
PTPN14	negbinomial.size	1.03112e-09	3.1092e-09	OK	TRUE
SNTB2	negbinomial.size	1.06251e-09	3.20059e-09	OK	TRUE
BCL6	negbinomial.size	1.1884e-09	3.57613e-09	OK	TRUE
SH3D19	negbinomial.size	1.19686e-09	3.59792e-09	OK	TRUE
ATF5	negbinomial.size	1.20324e-09	3.61339e-09	OK	TRUE
STAT1	negbinomial.size	1.21817e-09	3.65452e-09	OK	TRUE
NECTIN3	negbinomial.size	1.2269e-09	3.67695e-09	OK	TRUE
NCALD	negbinomial.size	1.2923e-09	3.86902e-09	OK	TRUE
CD79B	negbinomial.size	1.31954e-09	3.94656e-09	OK	TRUE
SRSF7	negbinomial.size	1.36362e-09	4.07424e-09	OK	TRUE
F2R	negbinomial.size	1.4016e-09	4.18348e-09	OK	TRUE
TUT4	negbinomial.size	1.42051e-09	4.23561e-09	OK	TRUE
MZF1-AS1	negbinomial.size	1.42435e-09	4.24278e-09	OK	TRUE
TAF9	negbinomial.size	1.4768e-09	4.39457e-09	OK	TRUE
PXDN	negbinomial.size	1.52721e-09	4.53998e-09	OK	TRUE
S100B	negbinomial.size	1.57347e-09	4.67279e-09	OK	TRUE
DBN1	negbinomial.size	1.62608e-09	4.82414e-09	OK	TRUE
LINC01094	negbinomial.size	1.73418e-09	5.13968e-09	OK	TRUE
ANKRD22	negbinomial.size	1.86132e-09	5.51094e-09	OK	TRUE
MT1M	negbinomial.size	1.86554e-09	5.51787e-09	OK	TRUE
CHI3L1	negbinomial.size	1.93424e-09	5.71532e-09	OK	TRUE
MTHFR	negbinomial.size	2.00731e-09	5.92528e-09	OK	TRUE
TPD52L1	negbinomial.size	2.05327e-09	6.0549e-09	OK	TRUE
CTHRC1	negbinomial.size	2.12735e-09	6.26706e-09	OK	TRUE
FGR	negbinomial.size	2.13522e-09	6.28396e-09	OK	TRUE
SEMA3B	negbinomial.size	2.17205e-09	6.38595e-09	OK	TRUE
TENT5C	negbinomial.size	2.35665e-09	6.92179e-09	OK	TRUE
CRISPLD2	negbinomial.size	2.68981e-09	7.89244e-09	OK	TRUE
BMP2	negbinomial.size	2.74916e-09	8.05853e-09	OK	TRUE
CDC42EP3	negbinomial.size	2.78638e-09	8.15953e-09	OK	TRUE
PRDM6	negbinomial.size	2.83975e-09	8.30753e-09	OK	TRUE
S100A4	negbinomial.size	2.88724e-09	8.43809e-09	OK	TRUE
CYGB	negbinomial.size	2.92007e-09	8.52555e-09	OK	TRUE
AC073611.1	negbinomial.size	2.92331e-09	8.52658e-09	OK	TRUE
LGALS3BP	negbinomial.size	2.98747e-09	8.70508e-09	OK	TRUE
MPDZ	negbinomial.size	3.142e-09	9.14629e-09	OK	TRUE
HLA-DOA	negbinomial.size	3.14949e-09	9.15903e-09	OK	TRUE
SGCE	negbinomial.size	3.40087e-09	9.8803e-09	OK	TRUE
C1orf21	negbinomial.size	3.50057e-09	1.016e-08	OK	TRUE
IL3RA	negbinomial.size	3.55028e-09	1.02941e-08	OK	TRUE
CD109	negbinomial.size	3.55869e-09	1.03083e-08	OK	TRUE
TMEM8B	negbinomial.size	3.59009e-09	1.0389e-08	OK	TRUE
TCEAL3	negbinomial.size	3.79353e-09	1.09669e-08	OK	TRUE
TM4SF18	negbinomial.size	3.86953e-09	1.11757e-08	OK	TRUE
SLFN11	negbinomial.size	4.09393e-09	1.18006e-08	OK	TRUE
ARHGAP5	negbinomial.size	4.09359e-09	1.18006e-08	OK	TRUE
ACACB	negbinomial.size	4.38436e-09	1.26254e-08	OK	TRUE
CNN1	negbinomial.size	4.44838e-09	1.27973e-08	OK	TRUE
GPBAR1	negbinomial.size	4.58053e-09	1.31646e-08	OK	TRUE
EPSTI1	negbinomial.size	4.86728e-09	1.3975e-08	OK	TRUE
ITGA3	negbinomial.size	4.91797e-09	1.41068e-08	OK	TRUE
IGLV3-21	negbinomial.size	4.95169e-09	1.41897e-08	OK	TRUE
IGKV4-1	negbinomial.size	5.02746e-09	1.43928e-08	OK	TRUE
HMCN1	negbinomial.size	5.04034e-09	1.44157e-08	OK	TRUE
RASSF4	negbinomial.size	5.58203e-09	1.59494e-08	OK	TRUE
MYLIP	negbinomial.size	6.19627e-09	1.76873e-08	OK	TRUE
MYCT1	negbinomial.size	6.6044e-09	1.88341e-08	OK	TRUE
PAG1	negbinomial.size	6.62655e-09	1.88789e-08	OK	TRUE
SRGAP1	negbinomial.size	6.69844e-09	1.90653e-08	OK	TRUE
MAPK10	negbinomial.size	6.94408e-09	1.97454e-08	OK	TRUE
EFNA1	negbinomial.size	7.74627e-09	2.20051e-08	OK	TRUE
CCDC68	negbinomial.size	7.81363e-09	2.2175e-08	OK	TRUE
TCF7L1	negbinomial.size	7.85838e-09	2.22806e-08	OK	TRUE
AC068888.1	negbinomial.size	7.9365e-09	2.24804e-08	OK	TRUE
LRRC32	negbinomial.size	8.06967e-09	2.28356e-08	OK	TRUE
TCIM	negbinomial.size	8.33704e-09	2.35695e-08	OK	TRUE
ING2	negbinomial.size	8.43078e-09	2.38117e-08	OK	TRUE
RARRES1	negbinomial.size	8.6865e-09	2.45104e-08	OK	TRUE
MAP9	negbinomial.size	8.7415e-09	2.4642e-08	OK	TRUE
MTSS1	negbinomial.size	9.68507e-09	2.72757e-08	OK	TRUE
NRP1	negbinomial.size	1.00878e-08	2.83788e-08	OK	TRUE
VASN	negbinomial.size	1.0096e-08	2.83788e-08	OK	TRUE
SMPDL3A	negbinomial.size	1.04775e-08	2.94229e-08	OK	TRUE
ZNF397	negbinomial.size	1.05528e-08	2.96063e-08	OK	TRUE
AOC3	negbinomial.size	1.06581e-08	2.98731e-08	OK	TRUE
NUCB2	negbinomial.size	1.08637e-08	3.04206e-08	OK	TRUE
APBB2	negbinomial.size	1.09059e-08	3.05097e-08	OK	TRUE
ATP2B1-AS1	negbinomial.size	1.10405e-08	3.08569e-08	OK	TRUE
GPRC5C	negbinomial.size	1.16699e-08	3.25849e-08	OK	TRUE
OSMR	negbinomial.size	1.44167e-08	4.02165e-08	OK	TRUE
LGALS2	negbinomial.size	1.49328e-08	4.16168e-08	OK	TRUE
ZNF827	negbinomial.size	1.58968e-08	4.42614e-08	OK	TRUE
SPATS2L	negbinomial.size	1.59826e-08	4.44583e-08	OK	TRUE
RHOJ	negbinomial.size	1.67845e-08	4.66446e-08	OK	TRUE
FFAR3	negbinomial.size	1.75537e-08	4.87363e-08	OK	TRUE
ADAM33	negbinomial.size	1.89456e-08	5.25512e-08	OK	TRUE
IBSP	negbinomial.size	1.95773e-08	5.42524e-08	OK	TRUE
BAG3	negbinomial.size	1.97195e-08	5.45951e-08	OK	TRUE
PLXDC1	negbinomial.size	1.97912e-08	5.47419e-08	OK	TRUE
PRRT2	negbinomial.size	2.02045e-08	5.58327e-08	OK	TRUE
NFIL3	negbinomial.size	2.04323e-08	5.64094e-08	OK	TRUE
THY1	negbinomial.size	2.05472e-08	5.66732e-08	OK	TRUE
NR2F2-AS1	negbinomial.size	2.14338e-08	5.90635e-08	OK	TRUE
FNBP1L	negbinomial.size	2.18677e-08	6.02027e-08	OK	TRUE
INTU	negbinomial.size	2.19651e-08	6.04142e-08	OK	TRUE
PDLIM7	negbinomial.size	2.42492e-08	6.66344e-08	OK	TRUE
ACTG2	negbinomial.size	2.43277e-08	6.67876e-08	OK	TRUE
RHOC	negbinomial.size	2.45392e-08	6.73054e-08	OK	TRUE
DOCK9	negbinomial.size	2.5978e-08	7.11854e-08	OK	TRUE
CD200	negbinomial.size	2.61047e-08	7.14661e-08	OK	TRUE
LRRC1	negbinomial.size	2.63193e-08	7.19866e-08	OK	TRUE
IL18	negbinomial.size	2.73904e-08	7.48467e-08	OK	TRUE
SLC20A1	negbinomial.size	2.84093e-08	7.7559e-08	OK	TRUE
LAMA5	negbinomial.size	2.95645e-08	8.0638e-08	OK	TRUE
IGFBP3	negbinomial.size	3.00899e-08	8.19948e-08	OK	TRUE
BNIP3	negbinomial.size	3.09218e-08	8.41841e-08	OK	TRUE
PFN2	negbinomial.size	3.23544e-08	8.80029e-08	OK	TRUE
PFKFB3	negbinomial.size	3.72876e-08	1.01327e-07	OK	TRUE
LDLR	negbinomial.size	3.87066e-08	1.05086e-07	OK	TRUE
SNAPC1	negbinomial.size	3.93357e-08	1.06696e-07	OK	TRUE
NPNT	negbinomial.size	3.94798e-08	1.06913e-07	OK	TRUE
TMEM70	negbinomial.size	3.94884e-08	1.06913e-07	OK	TRUE
GAS1	negbinomial.size	3.97076e-08	1.07408e-07	OK	TRUE
SLC16A1-AS1	negbinomial.size	4.02619e-08	1.08807e-07	OK	TRUE
HEXIM1	negbinomial.size	4.04804e-08	1.09297e-07	OK	TRUE
SUGCT	negbinomial.size	4.13459e-08	1.11532e-07	OK	TRUE
P2RY14	negbinomial.size	4.2311e-08	1.14031e-07	OK	TRUE
JMY	negbinomial.size	4.46251e-08	1.20157e-07	OK	TRUE
GZMA	negbinomial.size	4.77241e-08	1.28384e-07	OK	TRUE
STARD13	negbinomial.size	4.92447e-08	1.32354e-07	OK	TRUE
MAPK11	negbinomial.size	4.93335e-08	1.32471e-07	OK	TRUE
RNF180	negbinomial.size	5.07877e-08	1.36252e-07	OK	TRUE
EMILIN1	negbinomial.size	5.14271e-08	1.37841e-07	OK	TRUE
ITGB8	negbinomial.size	5.23626e-08	1.40221e-07	OK	TRUE
ECE1	negbinomial.size	5.34434e-08	1.42985e-07	OK	TRUE
C19orf38	negbinomial.size	5.36155e-08	1.43316e-07	OK	TRUE
DUSP6	negbinomial.size	5.44355e-08	1.45375e-07	OK	TRUE
HIST1H1E	negbinomial.size	5.4788e-08	1.46184e-07	OK	TRUE
USP51	negbinomial.size	6.0257e-08	1.60631e-07	OK	TRUE
OCIAD2	negbinomial.size	6.04845e-08	1.61091e-07	OK	TRUE
PID1	negbinomial.size	6.14921e-08	1.63479e-07	OK	TRUE
SGIP1	negbinomial.size	6.14516e-08	1.63479e-07	OK	TRUE
AC093895.1	negbinomial.size	6.20507e-08	1.64815e-07	OK	TRUE
EPHB4	negbinomial.size	6.52206e-08	1.73079e-07	OK	TRUE
AC108134.2	negbinomial.size	6.74813e-08	1.78917e-07	OK	TRUE
BEX3	negbinomial.size	6.80896e-08	1.80367e-07	OK	TRUE
SELENOK	negbinomial.size	6.87684e-08	1.81838e-07	OK	TRUE
CFP	negbinomial.size	6.87312e-08	1.81838e-07	OK	TRUE
RSAD2	negbinomial.size	7.69405e-08	2.03264e-07	OK	TRUE
HTR2B	negbinomial.size	7.95431e-08	2.09951e-07	OK	TRUE
FAM43A	negbinomial.size	8.10137e-08	2.13641e-07	OK	TRUE
RRAD	negbinomial.size	8.58317e-08	2.26144e-07	OK	TRUE
MRNIP	negbinomial.size	8.7633e-08	2.30683e-07	OK	TRUE
FGF13	negbinomial.size	9.05955e-08	2.38269e-07	OK	TRUE
MT1E	negbinomial.size	9.22028e-08	2.42279e-07	OK	TRUE
HIST1H4C	negbinomial.size	9.25734e-08	2.43036e-07	OK	TRUE
SEPHS2	negbinomial.size	9.38988e-08	2.46296e-07	OK	TRUE
HSPA5	negbinomial.size	9.46676e-08	2.48092e-07	OK	TRUE
GAPT	negbinomial.size	9.88423e-08	2.58802e-07	OK	TRUE
DOK5	negbinomial.size	9.98e-08	2.61077e-07	OK	TRUE
ANK2	negbinomial.size	1.00338e-07	2.6225e-07	OK	TRUE
PPBP	negbinomial.size	1.0204e-07	2.66462e-07	OK	TRUE
CRISPLD1	negbinomial.size	1.04076e-07	2.71539e-07	OK	TRUE
LPL	negbinomial.size	1.0643e-07	2.77434e-07	OK	TRUE
CD27	negbinomial.size	1.08572e-07	2.82768e-07	OK	TRUE
PTGER4	negbinomial.size	1.09149e-07	2.84019e-07	OK	TRUE
AOAH	negbinomial.size	1.09664e-07	2.85106e-07	OK	TRUE
NEDD9	negbinomial.size	1.17408e-07	3.0497e-07	OK	TRUE
RNF213	negbinomial.size	1.26889e-07	3.29307e-07	OK	TRUE
PTGER3	negbinomial.size	1.2908e-07	3.34699e-07	OK	TRUE
JSRP1	negbinomial.size	1.32335e-07	3.42836e-07	OK	TRUE
IL1R1	negbinomial.size	1.32911e-07	3.44025e-07	OK	TRUE
ST20	negbinomial.size	1.33311e-07	3.44758e-07	OK	TRUE
ATF6	negbinomial.size	1.34118e-07	3.46539e-07	OK	TRUE
GATA6	negbinomial.size	1.37803e-07	3.55751e-07	OK	TRUE
NOTCH3	negbinomial.size	1.38456e-07	3.57122e-07	OK	TRUE
SOBP	negbinomial.size	1.46546e-07	3.77657e-07	OK	TRUE
CST3	negbinomial.size	1.46735e-07	3.77814e-07	OK	TRUE
PHGDH	negbinomial.size	1.47919e-07	3.8053e-07	OK	TRUE
EGFR	negbinomial.size	1.48669e-07	3.82126e-07	OK	TRUE
ASS1	negbinomial.size	1.51719e-07	3.89624e-07	OK	TRUE
PHC1	negbinomial.size	1.53229e-07	3.93158e-07	OK	TRUE
PTP4A3	negbinomial.size	1.53587e-07	3.93735e-07	OK	TRUE
LYST	negbinomial.size	1.56338e-07	4.00438e-07	OK	TRUE
PHACTR1	negbinomial.size	1.57169e-07	4.02217e-07	OK	TRUE
VAT1	negbinomial.size	1.6157e-07	4.13119e-07	OK	TRUE
IRS2	negbinomial.size	1.65383e-07	4.22501e-07	OK	TRUE
FLNB	negbinomial.size	1.71699e-07	4.38257e-07	OK	TRUE
MATN2	negbinomial.size	1.75107e-07	4.46567e-07	OK	TRUE
CXCL14	negbinomial.size	1.76158e-07	4.48861e-07	OK	TRUE
IGLV1-51	negbinomial.size	1.82794e-07	4.65366e-07	OK	TRUE
MIR3945HG	negbinomial.size	1.85308e-07	4.71358e-07	OK	TRUE
RBP1	negbinomial.size	1.90668e-07	4.84574e-07	OK	TRUE
CEMIP2	negbinomial.size	1.91776e-07	4.86969e-07	OK	TRUE
PATJ	negbinomial.size	1.96006e-07	4.97281e-07	OK	TRUE
MAGI1	negbinomial.size	2.08501e-07	5.28525e-07	OK	TRUE
LARP6	negbinomial.size	2.0966e-07	5.31006e-07	OK	TRUE
MEOX2	negbinomial.size	2.14714e-07	5.43339e-07	OK	TRUE
ARHGEF10	negbinomial.size	2.21409e-07	5.59799e-07	OK	TRUE
KCNE1	negbinomial.size	2.26033e-07	5.71001e-07	OK	TRUE
NPY1R	negbinomial.size	2.27545e-07	5.74328e-07	OK	TRUE
TMSB10	negbinomial.size	2.29603e-07	5.79023e-07	OK	TRUE
TPSAB1	negbinomial.size	2.40011e-07	6.04753e-07	OK	TRUE
MPEG1	negbinomial.size	2.52052e-07	6.3455e-07	OK	TRUE
TANC1	negbinomial.size	2.58194e-07	6.49457e-07	OK	TRUE
ALDH2	negbinomial.size	2.81872e-07	7.08412e-07	OK	TRUE
CACHD1	negbinomial.size	2.82254e-07	7.08765e-07	OK	TRUE
ETV1	negbinomial.size	2.93577e-07	7.3657e-07	OK	TRUE
S100P	negbinomial.size	2.94554e-07	7.3791e-07	OK	TRUE
TRMT6	negbinomial.size	2.94612e-07	7.3791e-07	OK	TRUE
FAT4	negbinomial.size	3.04695e-07	7.62516e-07	OK	TRUE
MAP1A	negbinomial.size	3.102e-07	7.75633e-07	OK	TRUE
TKT	negbinomial.size	3.11149e-07	7.77343e-07	OK	TRUE
SERPINI1	negbinomial.size	3.15188e-07	7.86767e-07	OK	TRUE
SULT1C4	negbinomial.size	3.21785e-07	8.02554e-07	OK	TRUE
CLIC3	negbinomial.size	3.28813e-07	8.19127e-07	OK	TRUE
RASIP1	negbinomial.size	3.28987e-07	8.19127e-07	OK	TRUE
GGT5	negbinomial.size	3.30572e-07	8.22378e-07	OK	TRUE
SPINK1	negbinomial.size	3.46656e-07	8.61663e-07	OK	TRUE
KLF8	negbinomial.size	3.49507e-07	8.68017e-07	OK	TRUE
SGCA	negbinomial.size	3.59531e-07	8.92158e-07	OK	TRUE
AMOTL2	negbinomial.size	3.60416e-07	8.93602e-07	OK	TRUE
RASL11A	negbinomial.size	3.63746e-07	9.01097e-07	OK	TRUE
LRIG3	negbinomial.size	4.08002e-07	1.00988e-06	OK	TRUE
SERPINE2	negbinomial.size	4.32048e-07	1.0685e-06	OK	TRUE
CACNA1C	negbinomial.size	4.46362e-07	1.10297e-06	OK	TRUE
ADGRL2	negbinomial.size	4.58682e-07	1.13247e-06	OK	TRUE
TCEAL2	negbinomial.size	4.66606e-07	1.15107e-06	OK	TRUE
PDE4B	negbinomial.size	4.69032e-07	1.15608e-06	OK	TRUE
TSPAN4	negbinomial.size	5.00246e-07	1.23199e-06	OK	TRUE
AC004817.3	negbinomial.size	5.38051e-07	1.32398e-06	OK	TRUE
RHBDF1	negbinomial.size	5.50097e-07	1.35249e-06	OK	TRUE
CPXM2	negbinomial.size	5.52556e-07	1.3574e-06	OK	TRUE
SUSD5	negbinomial.size	5.99304e-07	1.47047e-06	OK	TRUE
LRP6	negbinomial.size	5.99579e-07	1.47047e-06	OK	TRUE
YLPM1	negbinomial.size	6.08402e-07	1.49086e-06	OK	TRUE
KCNE4	negbinomial.size	6.31399e-07	1.54593e-06	OK	TRUE
B2M	negbinomial.size	6.36736e-07	1.5577e-06	OK	TRUE
HOXB2	negbinomial.size	6.53505e-07	1.5974e-06	OK	TRUE
ASAP3	negbinomial.size	6.70049e-07	1.63648e-06	OK	TRUE
FGF2	negbinomial.size	6.74022e-07	1.64482e-06	OK	TRUE
FMOD	negbinomial.size	6.76562e-07	1.64965e-06	OK	TRUE
TNFAIP8L3	negbinomial.size	6.79172e-07	1.65464e-06	OK	TRUE
AHNAK2	negbinomial.size	6.93995e-07	1.68935e-06	OK	TRUE
SMAD9	negbinomial.size	7.01523e-07	1.70627e-06	OK	TRUE
PTPRB	negbinomial.size	7.22691e-07	1.7563e-06	OK	TRUE
VSTM1	negbinomial.size	7.24237e-07	1.75861e-06	OK	TRUE
IDI1	negbinomial.size	7.50854e-07	1.82173e-06	OK	TRUE
AGT	negbinomial.size	7.75407e-07	1.87976e-06	OK	TRUE
KANK1	negbinomial.size	8.57136e-07	2.07617e-06	OK	TRUE
GLA	negbinomial.size	8.5941e-07	2.07997e-06	OK	TRUE
TMEM37	negbinomial.size	8.61946e-07	2.08439e-06	OK	TRUE
MCC	negbinomial.size	8.62822e-07	2.0848e-06	OK	TRUE
DTNA	negbinomial.size	8.93424e-07	2.15697e-06	OK	TRUE
CHD1	negbinomial.size	8.9696e-07	2.16373e-06	OK	TRUE
TOR3A	negbinomial.size	9.04533e-07	2.18021e-06	OK	TRUE
SDC3	negbinomial.size	9.2955e-07	2.23868e-06	OK	TRUE
BICC1	negbinomial.size	9.49512e-07	2.28488e-06	OK	TRUE
AC245060.5	negbinomial.size	9.93108e-07	2.38784e-06	OK	TRUE
SFRP1	negbinomial.size	9.98602e-07	2.39909e-06	OK	TRUE
TEK	negbinomial.size	1.01002e-06	2.42454e-06	OK	TRUE
TIPARP	negbinomial.size	1.03091e-06	2.47267e-06	OK	TRUE
CADPS2	negbinomial.size	1.05519e-06	2.52884e-06	OK	TRUE
SOX5	negbinomial.size	1.06301e-06	2.54553e-06	OK	TRUE
FAM184A	negbinomial.size	1.09675e-06	2.62417e-06	OK	TRUE
SERTAD4-AS1	negbinomial.size	1.11173e-06	2.65785e-06	OK	TRUE
C1orf115	negbinomial.size	1.11489e-06	2.66324e-06	OK	TRUE
SLCO2A1	negbinomial.size	1.12612e-06	2.68789e-06	OK	TRUE
KIRREL1	negbinomial.size	1.14437e-06	2.72923e-06	OK	TRUE
MDM2	negbinomial.size	1.14659e-06	2.73233e-06	OK	TRUE
CACNB4	negbinomial.size	1.17654e-06	2.80143e-06	OK	TRUE
TIE1	negbinomial.size	1.1991e-06	2.85283e-06	OK	TRUE
KIF21A	negbinomial.size	1.28075e-06	3.04463e-06	OK	TRUE
SPOCD1	negbinomial.size	1.28357e-06	3.04887e-06	OK	TRUE
GABPB1-AS1	negbinomial.size	1.30769e-06	3.10366e-06	OK	TRUE
SAV1	negbinomial.size	1.33009e-06	3.15428e-06	OK	TRUE
GPR42	negbinomial.size	1.3578e-06	3.2174e-06	OK	TRUE
ABCC9	negbinomial.size	1.40717e-06	3.33169e-06	OK	TRUE
SLC22A17	negbinomial.size	1.41637e-06	3.35079e-06	OK	TRUE
VGLL3	negbinomial.size	1.43209e-06	3.38526e-06	OK	TRUE
RND1	negbinomial.size	1.46218e-06	3.4536e-06	OK	TRUE
MIR497HG	negbinomial.size	1.5049e-06	3.55166e-06	OK	TRUE
ABL2	negbinomial.size	1.55172e-06	3.65923e-06	OK	TRUE
SGCG	negbinomial.size	1.55689e-06	3.66847e-06	OK	TRUE
IL34	negbinomial.size	1.58208e-06	3.72485e-06	OK	TRUE
ME1	negbinomial.size	1.61331e-06	3.79534e-06	OK	TRUE
DCLK1	negbinomial.size	1.61662e-06	3.8001e-06	OK	TRUE
YAP1	negbinomial.size	1.62587e-06	3.81878e-06	OK	TRUE
MIR155HG	negbinomial.size	1.63309e-06	3.83269e-06	OK	TRUE
CXorf21	negbinomial.size	1.66547e-06	3.90555e-06	OK	TRUE
EDN1	negbinomial.size	1.71915e-06	4.02824e-06	OK	TRUE
APOBEC3A	negbinomial.size	1.72309e-06	4.03425e-06	OK	TRUE
LINC01133	negbinomial.size	1.74977e-06	4.09346e-06	OK	TRUE
CCDC144A	negbinomial.size	1.75323e-06	4.0983e-06	OK	TRUE
COL27A1	negbinomial.size	1.7572e-06	4.10432e-06	OK	TRUE
RBBP6	negbinomial.size	1.77706e-06	4.14742e-06	OK	TRUE
SEC11C	negbinomial.size	1.77887e-06	4.14836e-06	OK	TRUE
LHFPL2	negbinomial.size	1.83644e-06	4.2792e-06	OK	TRUE
CCL23	negbinomial.size	1.88869e-06	4.39747e-06	OK	TRUE
STMN1	negbinomial.size	1.91192e-06	4.44804e-06	OK	TRUE
IGKV3-20	negbinomial.size	1.95179e-06	4.53722e-06	OK	TRUE
KALRN	negbinomial.size	2.01001e-06	4.66888e-06	OK	TRUE
JAM3	negbinomial.size	2.0352e-06	4.72366e-06	OK	TRUE
PMP22	negbinomial.size	2.05701e-06	4.77051e-06	OK	TRUE
PKIB	negbinomial.size	2.05869e-06	4.77066e-06	OK	TRUE
FCGR1A	negbinomial.size	2.10237e-06	4.86804e-06	OK	TRUE
KCNJ2	negbinomial.size	2.11854e-06	4.89778e-06	OK	TRUE
CARD16	negbinomial.size	2.11733e-06	4.89778e-06	OK	TRUE
ITGB4	negbinomial.size	2.12025e-06	4.89787e-06	OK	TRUE
MNS1	negbinomial.size	2.21677e-06	5.11682e-06	OK	TRUE
ERN1	negbinomial.size	2.21859e-06	5.11702e-06	OK	TRUE
VNN2	negbinomial.size	2.30289e-06	5.30313e-06	OK	TRUE
LINC01943	negbinomial.size	2.30188e-06	5.30313e-06	OK	TRUE
TRMT9B	negbinomial.size	2.31691e-06	5.33125e-06	OK	TRUE
CD2	negbinomial.size	2.3196e-06	5.33327e-06	OK	TRUE
ACTN2	negbinomial.size	2.33395e-06	5.36206e-06	OK	TRUE
IRF4	negbinomial.size	2.37592e-06	5.45424e-06	OK	TRUE
TRA2B	negbinomial.size	2.40418e-06	5.51481e-06	OK	TRUE
ISLR	negbinomial.size	2.44235e-06	5.59637e-06	OK	TRUE
TMEM88	negbinomial.size	2.44354e-06	5.59637e-06	OK	TRUE
MID1	negbinomial.size	2.46927e-06	5.65091e-06	OK	TRUE
ADGRB3	negbinomial.size	2.56128e-06	5.8569e-06	OK	TRUE
PIM1	negbinomial.size	2.56937e-06	5.87085e-06	OK	TRUE
ACADL	negbinomial.size	2.58594e-06	5.90412e-06	OK	TRUE
ADAMTS4	negbinomial.size	2.62536e-06	5.98948e-06	OK	TRUE
GALNT15	negbinomial.size	2.83055e-06	6.45259e-06	OK	TRUE
SDF2L1	negbinomial.size	2.95348e-06	6.72762e-06	OK	TRUE
ZFPM2	negbinomial.size	3.01835e-06	6.87007e-06	OK	TRUE
ITIH5	negbinomial.size	3.0211e-06	6.87102e-06	OK	TRUE
JMJD1C	negbinomial.size	3.17832e-06	7.223e-06	OK	TRUE
CXCL1	negbinomial.size	3.49168e-06	7.92903e-06	OK	TRUE
SLC14A1	negbinomial.size	4.32039e-06	9.79576e-06	OK	TRUE
CHML	negbinomial.size	4.31776e-06	9.79576e-06	OK	TRUE
HIF1A-AS2	negbinomial.size	4.44741e-06	1.0076e-05	OK	TRUE
RGS1	negbinomial.size	4.63163e-06	1.04853e-05	OK	TRUE
SPIC	negbinomial.size	4.8187e-06	1.09004e-05	OK	TRUE
ADGRF5	negbinomial.size	4.8537e-06	1.09627e-05	OK	TRUE
ART4	negbinomial.size	4.8529e-06	1.09627e-05	OK	TRUE
CPLX1	negbinomial.size	5.06634e-06	1.14342e-05	OK	TRUE
MAT2A	negbinomial.size	5.1114e-06	1.15271e-05	OK	TRUE
EBI3	negbinomial.size	5.20295e-06	1.17246e-05	OK	TRUE
HSPA12A	negbinomial.size	5.2118e-06	1.17355e-05	OK	TRUE
MEF2C	negbinomial.size	5.33638e-06	1.20069e-05	OK	TRUE
HPSE	negbinomial.size	5.38544e-06	1.2108e-05	OK	TRUE
CA2	negbinomial.size	5.55581e-06	1.24815e-05	OK	TRUE
CLEC4E	negbinomial.size	5.5726e-06	1.25097e-05	OK	TRUE
RAPGEF3	negbinomial.size	5.65976e-06	1.26956e-05	OK	TRUE
MAGI3	negbinomial.size	5.7313e-06	1.28463e-05	OK	TRUE
COL12A1	negbinomial.size	5.84057e-06	1.30813e-05	OK	TRUE
FCGR1B	negbinomial.size	5.89227e-06	1.3187e-05	OK	TRUE
MRPS6	negbinomial.size	5.99704e-06	1.34113e-05	OK	TRUE
VEGFA	negbinomial.size	6.04881e-06	1.35168e-05	OK	TRUE
STX11	negbinomial.size	6.0836e-06	1.35842e-05	OK	TRUE
TMEM56	negbinomial.size	6.10211e-06	1.36152e-05	OK	TRUE
YPEL5	negbinomial.size	6.55564e-06	1.46161e-05	OK	TRUE
ZNF521	negbinomial.size	6.56988e-06	1.46368e-05	OK	TRUE
LINC01197	negbinomial.size	6.71099e-06	1.49398e-05	OK	TRUE
RAB30	negbinomial.size	6.73727e-06	1.4987e-05	OK	TRUE
NINL	negbinomial.size	6.84593e-06	1.52172e-05	OK	TRUE
SPN	negbinomial.size	7.05552e-06	1.56712e-05	OK	TRUE
CDO1	negbinomial.size	7.07031e-06	1.56922e-05	OK	TRUE
SDC1	negbinomial.size	7.33232e-06	1.62615e-05	OK	TRUE
OSM	negbinomial.size	7.36262e-06	1.63164e-05	OK	TRUE
MEIS1	negbinomial.size	7.38861e-06	1.63617e-05	OK	TRUE
ZFHX4	negbinomial.size	7.56158e-06	1.67321e-05	OK	TRUE
ISG15	negbinomial.size	7.88606e-06	1.74285e-05	OK	TRUE
DUSP4	negbinomial.size	7.88812e-06	1.74285e-05	OK	TRUE
NTRK2	negbinomial.size	8.01006e-06	1.76846e-05	OK	TRUE
PGF	negbinomial.size	8.21762e-06	1.81293e-05	OK	TRUE
APLNR	negbinomial.size	8.23185e-06	1.81471e-05	OK	TRUE
LTB	negbinomial.size	8.40349e-06	1.85116e-05	OK	TRUE
ID2	negbinomial.size	8.58877e-06	1.89056e-05	OK	TRUE
ITGA7	negbinomial.size	8.67244e-06	1.90755e-05	OK	TRUE
CHPF	negbinomial.size	9.17659e-06	2.01693e-05	OK	TRUE
HIVEP2	negbinomial.size	9.54859e-06	2.09713e-05	OK	TRUE
PIK3R3	negbinomial.size	9.6171e-06	2.1106e-05	OK	TRUE
SLAMF7	negbinomial.size	9.63002e-06	2.11186e-05	OK	TRUE
SLC37A3	negbinomial.size	9.68405e-06	2.12213e-05	OK	TRUE
CDH5	negbinomial.size	9.79497e-06	2.14484e-05	OK	TRUE
PARVA	negbinomial.size	9.963e-06	2.18001e-05	OK	TRUE
GPRASP1	negbinomial.size	9.98799e-06	2.18385e-05	OK	TRUE
ROR1	negbinomial.size	1.02288e-05	2.23484e-05	OK	TRUE
SCARA5	negbinomial.size	1.04652e-05	2.28481e-05	OK	TRUE
IGLC7	negbinomial.size	1.05104e-05	2.29296e-05	OK	TRUE
OLFML1	negbinomial.size	1.05398e-05	2.29767e-05	OK	TRUE
SLAMF8	negbinomial.size	1.07402e-05	2.33962e-05	OK	TRUE
KLHDC8B	negbinomial.size	1.07675e-05	2.34385e-05	OK	TRUE
GEM	negbinomial.size	1.08291e-05	2.35551e-05	OK	TRUE
BRAF	negbinomial.size	1.11643e-05	2.42663e-05	OK	TRUE
BCO2	negbinomial.size	1.12709e-05	2.448e-05	OK	TRUE
AGRP	negbinomial.size	1.13459e-05	2.46247e-05	OK	TRUE
CYCS	negbinomial.size	1.17203e-05	2.54184e-05	OK	TRUE
CPA3	negbinomial.size	1.18269e-05	2.56308e-05	OK	TRUE
SH2D4A	negbinomial.size	1.2956e-05	2.80571e-05	OK	TRUE
LUCAT1	negbinomial.size	1.30485e-05	2.82366e-05	OK	TRUE
COQ7	negbinomial.size	1.33579e-05	2.88848e-05	OK	TRUE
KCNN3	negbinomial.size	1.33848e-05	2.89218e-05	OK	TRUE
STEAP2	negbinomial.size	1.34537e-05	2.90493e-05	OK	TRUE
TET1	negbinomial.size	1.36497e-05	2.9451e-05	OK	TRUE
LRRC4C	negbinomial.size	1.37668e-05	2.96819e-05	OK	TRUE
BAMBI	negbinomial.size	1.4752e-05	3.17826e-05	OK	TRUE
CES1	negbinomial.size	1.49876e-05	3.22666e-05	OK	TRUE
PARD3B	negbinomial.size	1.51477e-05	3.25874e-05	OK	TRUE
DAB2IP	negbinomial.size	1.53241e-05	3.29429e-05	OK	TRUE
LRP5	negbinomial.size	1.60277e-05	3.44303e-05	OK	TRUE
DACT1	negbinomial.size	1.66128e-05	3.56611e-05	OK	TRUE
IFI44L	negbinomial.size	1.66254e-05	3.56622e-05	OK	TRUE
GHR	negbinomial.size	1.72244e-05	3.69203e-05	OK	TRUE
SRGAP3	negbinomial.size	1.75726e-05	3.76392e-05	OK	TRUE
TLE4	negbinomial.size	1.7693e-05	3.78694e-05	OK	TRUE
ZFYVE16	negbinomial.size	1.79234e-05	3.83347e-05	OK	TRUE
ZNF793	negbinomial.size	1.87997e-05	4.01798e-05	OK	TRUE
FAM13C	negbinomial.size	1.93541e-05	4.13347e-05	OK	TRUE
ADAMTS5	negbinomial.size	1.95894e-05	4.18068e-05	OK	TRUE
LRG1	negbinomial.size	2.03782e-05	4.34587e-05	OK	TRUE
FLT1	negbinomial.size	2.075e-05	4.42196e-05	OK	TRUE
ZNF462	negbinomial.size	2.08482e-05	4.43967e-05	OK	TRUE
TUBA1B	negbinomial.size	2.10359e-05	4.47641e-05	OK	TRUE
DNM3OS	negbinomial.size	2.13881e-05	4.54588e-05	OK	TRUE
SLC7A2	negbinomial.size	2.13933e-05	4.54588e-05	OK	TRUE
LILRA2	negbinomial.size	2.17334e-05	4.61481e-05	OK	TRUE
GZMB	negbinomial.size	2.21489e-05	4.69966e-05	OK	TRUE
DMKN	negbinomial.size	2.28174e-05	4.83801e-05	OK	TRUE
SNAI1	negbinomial.size	2.28369e-05	4.83866e-05	OK	TRUE
MEIS2	negbinomial.size	2.32153e-05	4.91529e-05	OK	TRUE
HSPB8	negbinomial.size	2.39197e-05	5.0608e-05	OK	TRUE
MYOCD	negbinomial.size	2.43773e-05	5.15392e-05	OK	TRUE
HRH1	negbinomial.size	2.48219e-05	5.24414e-05	OK	TRUE
PDE4D	negbinomial.size	2.49373e-05	5.26474e-05	OK	TRUE
SHC2	negbinomial.size	2.51667e-05	5.30937e-05	OK	TRUE
CRIP1	negbinomial.size	2.60056e-05	5.48242e-05	OK	TRUE
SNCAIP	negbinomial.size	2.62883e-05	5.53805e-05	OK	TRUE
AC110079.2	negbinomial.size	2.66592e-05	5.61217e-05	OK	TRUE
AC007952.4	negbinomial.size	2.68286e-05	5.64379e-05	OK	TRUE
STOX2	negbinomial.size	2.70923e-05	5.6952e-05	OK	TRUE
SLC16A6	negbinomial.size	2.76683e-05	5.81212e-05	OK	TRUE
RGS4	negbinomial.size	2.78858e-05	5.85363e-05	OK	TRUE
ITPR3	negbinomial.size	2.82391e-05	5.92356e-05	OK	TRUE
GTF2IRD2	negbinomial.size	2.83489e-05	5.94236e-05	OK	TRUE
FAP	negbinomial.size	2.87122e-05	6.01423e-05	OK	TRUE
TDRP	negbinomial.size	2.93129e-05	6.1357e-05	OK	TRUE
MMP16	negbinomial.size	2.93992e-05	6.14939e-05	OK	TRUE
GLDN	negbinomial.size	2.96656e-05	6.2007e-05	OK	TRUE
CSPG4	negbinomial.size	3.01667e-05	6.30096e-05	OK	TRUE
CYTOR	negbinomial.size	3.07541e-05	6.4191e-05	OK	TRUE
COL16A1	negbinomial.size	3.09963e-05	6.46507e-05	OK	TRUE
ITGA2	negbinomial.size	3.13571e-05	6.53569e-05	OK	TRUE
NEO1	negbinomial.size	3.21074e-05	6.68735e-05	OK	TRUE
AL133453.1	negbinomial.size	3.21715e-05	6.69596e-05	OK	TRUE
HSPE1	negbinomial.size	3.23346e-05	6.72514e-05	OK	TRUE
IL1R2	negbinomial.size	3.24878e-05	6.75222e-05	OK	TRUE
TMEM150C	negbinomial.size	3.41756e-05	7.098e-05	OK	TRUE
PIM2	negbinomial.size	3.4427e-05	7.14518e-05	OK	TRUE
SOX6	negbinomial.size	3.44799e-05	7.15112e-05	OK	TRUE
ARL5B	negbinomial.size	3.49173e-05	7.23674e-05	OK	TRUE
TNNT1	negbinomial.size	3.50695e-05	7.26316e-05	OK	TRUE
AL139246.5	negbinomial.size	3.55192e-05	7.35113e-05	OK	TRUE
HOXD8	negbinomial.size	3.62942e-05	7.50624e-05	OK	TRUE
OTUD7B	negbinomial.size	3.65308e-05	7.54988e-05	OK	TRUE
MYO1B	negbinomial.size	3.7921e-05	7.83169e-05	OK	TRUE
PRDM16	negbinomial.size	3.87674e-05	8.00087e-05	OK	TRUE
LGI2	negbinomial.size	3.89655e-05	8.03611e-05	OK	TRUE
ADAMTS3	negbinomial.size	4.05266e-05	8.35223e-05	OK	TRUE
EMP1	negbinomial.size	4.06042e-05	8.36237e-05	OK	TRUE
GCC2	negbinomial.size	4.22223e-05	8.68952e-05	OK	TRUE
H3F3B	negbinomial.size	4.24837e-05	8.73722e-05	OK	TRUE
LYPD2	negbinomial.size	4.28347e-05	8.80325e-05	OK	TRUE
SEMA6D	negbinomial.size	4.52269e-05	9.2884e-05	OK	TRUE
CMSS1	negbinomial.size	4.55154e-05	9.34114e-05	OK	TRUE
HLA-DRB1	negbinomial.size	4.60655e-05	9.44743e-05	OK	TRUE
TBX2	negbinomial.size	4.65389e-05	9.53788e-05	OK	TRUE
HIST1H2BG	negbinomial.size	4.7223e-05	9.67134e-05	OK	TRUE
CLLU1OS	negbinomial.size	4.75861e-05	9.73895e-05	OK	TRUE
RIPOR3	negbinomial.size	4.84372e-05	9.90624e-05	OK	TRUE

[truncated: 4 more sheets: Supplementary Table 11, Supplementary Table 12, Supplementary Table 13, Supplementary Table 14]
