# Supplementary material for: Macrophages regulate vascular smooth muscle cell function during atherosclerosis progression through IL-1β/STAT3 signaling
Source: Commun Biol. 2022 Dec 1;5:1316. doi: 10.1038/s42003-022-04255-2 (PMC9715630; doi:10.1038/s42003-022-04255-2)
Supplement: Supplementary file 5 — Supplementary Data 2 [file 42003_2022_4255_MOESM5_ESM.xlsx]

## Sheet: Fig.7
Fig.7a
0 μg/ml	10 μg/ml	25 μg/ml	50 μg/ml	75 μg/ml	100 μg/ml	125 μg/ml
1.2719	1.01619	2.25736	2.04106	5.53905	7.95666	6.12773
0.538672	1.1426	1.22848	3.06476	3.01576	3.2688	3.74038
0.975393	1.04666	1.51793	1.59489	1.54616	1.657	2.65627
0.920878	1.72111	1.75648	1.7643	3.57823	4.30842	4.81002
1.71741	1.87977	1.53187	1.81233	2.00228	2.23763	3.28145
0.575752	0.946838	1.90602	1.47995	0.988682	1.3701	1.68857
Fig.7b
0 μg/ml	10 μg/ml	25 μg/ml	50 μg/ml	75 μg/ml	100 μg/ml	125 μg/ml
31.7262	45.2611	96.37	82.3188	67.475	75.9129	71.693
31.83	44.02	101.468	81.42	61.207	70.71	66.959
23.0472	23.7016	91.962	67.5784	63.446	71.3324	54.353
21.2908	21.8074	97.025	68.2672	68.336	71.2979	67.388
44.331	49.497	62.688	79.667	63.721	44.986	69.816
46.122	46.501	59.726	81.423	62.068	47.362	64.714
Fig.7c α-SMA					Fig.7c CD68
RM 0h	RM 12h	RM 24h	RM 48h		RM 0h	RM 12h	RM 24h	RM 48h
0.791175	0.393315	0.19218	0.202909		1.09944	1.48491	1.64006	1.96308
1.16098	0.773465	0.654277	0.50875		0.784702	0.980723	1.4091	1.66116
0.76385	0.529528	0.493584	0.428731		0.990619	1.52251	1.58477	1.82814
1.28414	0.909617	0.760438	0.441395		1.12559	1.56315	1.884	1.64844
	0.438175	0.430343	0.355198			1.23542	1.38112	1.44252
	1.04547	0.947709	0.646385			1.51572	1.93727	1.64289
	0.522839	0.495462	0.443465			1.0028	1.193	1.95561
	0.742866	0.698743	0.533591			1.07042	1.81075	1.92045
Fig.7d p-STAT3					Fig.7d EPAS1
RM 0h	RM 12h	RM 24h	RM 48h		RM 0h	RM 12h	RM 24h	RM 48h
1.1847	2.59177	2.05576	1.78291		0.791319	1.10175	1.35587	1.43227
0.895112	1.96261	1.49164	1.23163		1.09953	1.26843	1.3012	1.53878
0.888167	2.72446	2.08248	1.48384		0.926377	1.08992	1.14855	1.40411
1.03205	1.64766	1.64357	1.26033		1.1829	1.40781	2.39383	2.77962
	2.94944	2.14077	1.83375			1.22972	1.32961	1.50172
	2.14392	1.73981	1.03864			1.69311	1.73467	2.05686
	2.37321	1.82462	1.27567			1.09906	1.40657	1.99323
	2.11121	1.70141	1.49289			1.44385	1.49283	2.13976
Fig.7e p-STAT3
RM 12h	RM 48h	RM 12h+IL-1Ra	RM 48h+IL-1Ra
1.52329	1.15204	1.51979	1.54669
1.21218	0.85706	1.02551	1.11896
1.53477	1.08807	1.3622	1.33346
0.994427	0.600826	1.30929	1.33996
1.35036	0.814243	1.30697	0.968097
1.18487	0.651971	1.22617	1.44355
Fig.7f ICAM-1						Fig.7f VCAM-1						Fig.7f p-p65						Fig.7F MCP-1						Fig.7F Bax						Fig.7F Bcl-2						Fig.7F Caspase-3
RM 12h	RM 48h	RM 48h+IL-1Ra	RM 48h+Colivelin	RM 48h+IL-1Ra+Sttatic		RM 12h	RM 48h	RM 48h+IL-1Ra	RM 48h+Colivelin	RM 48h+IL-1Ra+Sttatic		RM 12h	RM 48h	RM 48h+IL-1Ra	RM 48h+Colivelin	RM 48h+IL-1Ra+Sttatic		RM 12h	RM 48h	RM 48h+IL-1Ra	RM 48h+Colivelin	RM 48h+IL-1Ra+Sttatic		RM 12h	RM 48h	RM 48h+IL-1Ra	RM 48h+Colivelin	RM 48h+IL-1Ra+Sttatic		RM 12h	RM 48h	RM 48h+IL-1Ra	RM 48h+Colivelin	RM 48h+IL-1Ra+Sttatic		RM 12h	RM 48h	RM 48h+IL-1Ra	RM 48h+Colivelin	RM 48h+IL-1Ra+Sttatic
1.06314	2.88931	1.51171	1.66674	2.72		0.889861	2.596	1.8768	1.29212	2.48		1.15752	2.09319	1.29212	1.10526	2.04		0.873156	1.86313	1.22661	1.00534	1.82		1.00003	2.48965	1.46979	2.12289	2.04		1.03787	0.565724	1.08944	0.968769	0.77		0.75745	2.52514	1.29757	1.16175	2.58
1.12737	2.84001	1.46346	1.45538	2.56		1.26497	2.5089	1.76877	1.53422	2.69		0.813295	1.55575	1.53422	1.6531	1.77		0.687917	3.94072	2.08876	1.2787	1.62		1.22358	2.25182	0.87257	1.02754	2.24		1.22634	0.395058	1.14454	1.7271	0.39		1.36342	4.12006	1.99419	0.942871	3
0.998111	2.26796	1.06544	0.780201	1.74		1.08785	2.81085	1.36095	0.969681	2.31		0.898949	1.80417	0.969681	1.0699	1.76		1.30551	2.71747	1.65037	0.672877	2.63		1.04433	1.69164	1.04892	0.723785	2.51		1.06743	0.263748	0.855252	0.85882	0.35		0.852797	2.79395	1.19219	0.838143	2.91
0.984581	2.42729	1.75908	1.68502	2.51		1.01005	1.70804	1.05194	0.86221	1.63		0.962407	1.34422	0.86221	1.24637	1.32		0.833555	1.85854	0.85134	1.0432	1.81		0.866684	2.92367	1.21257	1.96867	2.78		0.950704	0.337569	1.11878	0.982433	0.33		1.27827	2.87616	1.54349	0.613788	3.81
0.917259	1.88302	1.11504	1.79626	2.54		0.885066	2.16927	1.08622	1.32329	1.51		0.995047	1.80977	1.32329	1.58835	1.53		1.34563	2.61555	1.59557	1.32226	2.53		1.00002	2.11354	0.943676	1.74541	2.47		0.808765	0.349608	0.852563	2.04363	0.6		0.784555	2.47988	1.08746	1.31507	2.63
0.910004	2.29624	2.09473	1.47668	2.71		0.86268	1.5789	1.79508	2.0249	2.57		1.17314	2.10643	1.2249	1.13459	2.05		0.955198	1.6558	1.27723	1.09666	3.79		0.8654	2.14987	1.91908	2.26636	1.5		0.910969	0.404281	1.34893	1.20652	0.26		0.96413	3.65257	2.93384	0.962663	4.41

## Sheet: Fig.8
Fig.8a p-STAT3				Fig.8a α-SMA				Fig.8a CD68
AS 8w	AS 16w+AAV-NC	AS 16w+AAV-sgIL-1β		AS 8w	AS 16w+AAV-NC	AS 16w+AAV-sgIL-1β		AS 8w	AS 16w+AAV-NC	AS 16w+AAV-sgIL-1β
1.02	0.55	1.34		1.22	0.21	0.85		0.95	2.68	1.25
0.81	0.75	1.01		0.77	0.17	0.63		0.85	2.02	1.16
1.13	0.48	1.11		0.86	0.42	0.92		1.01	2.22	1.52
0.99	0.6	0.89		0.92	0.31	0.58		1.05	1.78	0.89
1.35	0.71	1.31		1.25	0.44	0.76		1.115	2.62	1.79
0.68	0.35	1.24		0.98	0.12	0.88		1.025	2.48	1.72

## Sheet: Sup Fig. 9
Sup Fig. 9a
0 μg/ml	10 μg/ml	25 μg/ml	50 μg/ml
40.37	35.26	62.31	88.92
32.47	46.02	75.42	92.46
26.7	43.14	51.51	92.11
24.94	42.61	52.22	87.01
37.98	39.49	61.41	72.26
29.77	56.5	61.75	69.17
Sup Fig. 9b p-STAT3					Sup Fig. 9b α-SMA					Sup Fig. 9b CD68
RM 12h	RM 48h	RM 12h+IL-1Ra	RM 48h+IL-1Ra		RM 12h	RM 48h	RM 12h+IL-1Ra	RM 48h+IL-1Ra		RM 12h	RM 48h	RM 12h+IL-1Ra	RM 48h+IL-1Ra
1.17	0.42	1.12	1.48		1.25	0.34	1.15	1.01		1.35	2.21	1.13	1.05
0.93	0.61	0.88	0.86		0.62	0.25	1.35	0.69		1.24	2.51	1.05	1.02
1.1	0.83	1.04	1.22		1.24	0.57	0.89	0.88		0.57	1.67	0.84	0.97
0.66	0.46	1	1.03		0.89	0.68	1.15	1.24		1.25	1.99	0.69	0.94
1	0.37	1	0.94		1.1	0.26	1.1	1.36		1.1	1.87	1.14	0.79
0.92	0.59	0.91	1.11		0.9	0.32	0.78	1.05		0.49	2.41	1.41	0.49
Sup Fig. 9f EPAS1
RM 12h	RM 48h	RM 12h+IL-1Ra	RM 48h+IL-1Ra
1.22	1.76	1.2	1.14
1.42	1.65	1.14	1.11
1.01	2.33	0.97	1.07
0.75	1.59	0.85	1.05
0.89	2.49	1.21	0.93
0.71	1.92	1.42	0.69

## Sheet: Sup Fig. 11
Sup Fig. 11a
AS 8w	AS 16w+AAV-NC	AS 16w+AAV-sgIL-1β
1.02	1.94	0.65
1.36	1.51	0.84
1.34	1.41	0.81
0.71	1.71	0.69
0.9	1.45	0.58
0.67	1.66	0.97
Sup Fig. 11c D34				Sup Fig. 11c FN1				Sup Fig. 11c SOX9
AS 8w	AS 16w+AAV-NC	AS 16w+AAV-sgIL-1β		AS 8w	AS 16w+AAV-NC	AS 16w+AAV-sgIL-1β		AS 8w	AS 16w+AAV-NC	AS 16w+AAV-sgIL-1β
0.91	0.87	0.89		1.09	1.56	1.02		1.12	1.4	1.92
0.92	1.24	0.78		1.2	1.72	0.78		1.26	1.56	1.87
1.23	1.32	1.44		0.87	1.32	0.85		1.38	1.38	1.82
1.01	1.1	1.34		0.66	1.55	1.15		0.69	1.27	1.94
0.99	0.95	1.21		1.25	1.84	1.42		0.92	1.75	1.58
0.94	1.53	0.84		0.93	1.05	0.99		0.63	1.79	2.12
